# Supplementary material for: Cross-species transmission of an ancient endogenous retrovirus and convergent co-option of its envelope gene in two mammalian orders
Source: PLoS Genet. 2022 Oct 14;18(10):e1010458. doi: 10.1371/journal.pgen.1010458 (PMC9604959; doi:10.1371/journal.pgen.1010458)
Supplement: S1 File — (TXT) [file pgen.1010458.s001.txt]

>Felis_catus_CARenvV_ERV_5'LTR
GAGATGGAACAGTGGCTGTGTTGGGTCCCCTCCCCCCACCCGGCCCTAACCACGGAGCTCGCTGCTGCTCTGGGCTTATCCCCGTAGAAGGGCGGGCT--GAGCTACACGTTCTAGGCCCGGAGACCTCACAGGAATGCGGAAGCAGGATGTTTGCCAGAAAGAACTCAGCACCGGAAACCGAACTACACC-GGCCCGCGCCCAGGTGGACCCCGGCGCGGACCCTTCACCTGCTCTCTCC-TCATTATAATAC--GCAAATGCAGCCAGGGGTGGAGACCTAACATGCTAATGAGACAGGCGGGGCAGGTGGCGGCGCGTGCTGCCCAGTGCGCCTGCGCGCCAGCTTC-----TCCCCGC-----CCCGCAAGGGCGTTCCGTCTTTCCCGCCTCAGCC---------GCTTTGCCAACCGCGGGTAGGTGTCGGGGGCCGGCGGGGACTTCTGCGCCTGGCGCCG---CGCTGGTGCCGGAGGATAAG-CCCCGGGAAGCG----------CCTCTCTCGGCCTCATGTCGATTTCTGTTTGCGCCGAGAGCCAAAGAGCCGTGGGGTC
>Felis_catus_CARenvV_ERV_3'LTR
GAGGTAGACCAGGGGCTGTGTCTGGGACCTCCCCCACTCCCCACCCTAACCACAATGCACTTTGCT-CTGTGCTTTTGTCACCTTAGGAGAAAGGGCTGAGAGCTACATGCTTTTGAGCATTATATCTCATAGGGATGCGGGGGCAGGATGTTTTCCAGAAAGAACTCAAATGAAGAAACCAAACTAAACCAAGCCTGTGCCAAGATGGACCCCAGCACGGACCC-TCACCTACTTTTTTCGTCGTTAGAATACCAATAATCCCGGCCGTGGGTGGATACTTAACATGCTAATAAGACACGTGCTGC----GGAAGCATGTTCTGTCCACTGCGCCTGCGCCCCAACCTCCTTTGTCTCCACCTCCACCTGCTGAGATGTCCCTCCTTCGCCGCTTCAGCCCCCTTGCAGGCTTTGCCGGCC-----TTTGTTCCGGGAGCCGGCTGGGACGTTTGTTCC-GGCGCCATCTCTCTGGT-CTGGAGCATAGGCCCCCAATAAACGCTGCCTGAACCTTTTCTTGGCCTCGTGTCAATTTCTGTTTTTGCGGAGAGCTGGAGAACCCTGGGGTC
