# Supplementary material for: Cross-species transmission of an ancient endogenous retrovirus and convergent co-option of its envelope gene in two mammalian orders
Source: PLoS Genet. 2022 Oct 14;18(10):e1010458. doi: 10.1371/journal.pgen.1010458 (PMC9604959; doi:10.1371/journal.pgen.1010458)
Supplement: S2 File — (TXT) [file pgen.1010458.s002.txt]

>HERV-E
-----------------------------------------------------------------------------------------------MQKLIMGFIFLKFWT----YTVRASTDLTQTGDCSQCIHQVT--------------EVGQQIKTMFLFY--------------SYYKCI----------------------GTLKETCLYNATQYNVCSPGNDRPDVCYNPS----------------EPPATTIFEIRIRTGLFLGDT-SKIIT---------RTEEKE--I-------------------------PKQITLRFDACAAINSKKLGIGCDSLNWERSYRIKNKYVCHES---------GV---------------CENCAYWPCVIWATWKKNKKDPVYLQKGEANPSCAAGHCNPLELIITNPLDPHWKKGERVTLGIDGTGLNPQVAILIRGEVHKCSPKPVFQTFYKELNLPAPE--------FPKKTKNLFLQLAENVAHSLNVTSCYVCGGTTI--GD--------R--------------------------------------WPWEARE-------LVPT--------------------------------------------------------------------------DPAP--DIIPVQK------TQ------------------------------------ASNFWVLKTSIIGQY-----------------CIA----------------REGKDFIIPVGKLNCI--GQKLYNSTTKTI--------------------------TWWGINH---------------------------------------------------------TEKNP---FSKFSKLKTAWAHPESHQDWM----APAGLYWICGHRA------------------------------------------YIRLPNK-------------------XA-GSCVIGTIKSSFFLLPIKT-------GETLGFPV---Y---ASREKRGIV----------IGNWKDNEWRPERIIQYYGPATWAQDGSW--GYRTPI------------Y-----MLNRIIRLQAIL--EIITNETGRALTVLARQETQTRNAIYQNR-------LALDYLLAAEG--GVCGKFNLTNYCL----------------------QIDDQGQVV--------------------ENIVRDMAKVAHVPVQVWH---------KF---NPESLFG---KWFPA-IGGFKTLIVGVLLVIGTCLLLPCVLPLLFQMIKYFVVTLVH---QKTSAHVYYTNHYRSISQRD-------------------------------------------------------------------------------------------------------------------------------------------------------
>Syn-Mar1
-----------------------------------------------------------------------------------------------------------------------------------------------------------------------------------------------------------------------------------------------------------------MLVYHLVWFPLILLGSS-TPLLP---------QKWKSC--E-------------------------PCVQSIYYNEG-VIQTIYLGPAPPER-------------C--Y---------KS---------------MTVCLWERKRVYMAWIESQYKGDIICPGNFPPTNGIWYCWPLDPQ-----PLTWENFV----KSDSSSIAPRPTVSPSPAA----------KLYEGL-SPNLN--------FPSLGKNLFLDLAERIAKSLEVKNCWVCGGALM--SE--------E--------------------------------------WLWTGTS-------LDAY--------------------------------------------------------------------------SLLLWNKTHVELK------IE------------------------------------RPQGWVLTSEVLGQE-----------------CIG----------------RFGPQHTQWVGETPCN--RILFWNATWWPQK--------PTWFWAD--------KPHWLGIRGLICKKPLKKRVL--------------------------FNCTTS-----------DTSQISS---FRSIPEIHKFWNNPAS-SNWK----APDGLFWICGKKA------------------------------------------YTHLPTN-------------------WR-GTCTIGTIKPGFFLLPNTT-------GKDLGIPL---YEDLGPRKKRSIGKGL---DLGGQQSWAEDDWPPQRIIATYGPATWAQDGSW--GYRTPI------------Y-----MLNRIIRLQAVL--EIITNQTATAFDLLATQQTQMRAAIYQNR-------LALDYLLAEEG--GVCGKFNSSDCCI----------------------QIDDNGQAV--------------------KDIARNIRKLAHVPVQTWK---------GFKAWDPSSLFG---GWFST-LGGFKSLIGIVGLLLLTCLLLPCLAPLCIKTIGSTMEAAIE---RRTTNKIL--ALYKTLRQEGDNDAL--------------------------------------------------------------------------------------------------------------------------------------------------
>RSV
-------------------------------------------------------------------------------------------------------------------------------------------------------------------------------------------------------------------------------------------------------------------------------------------------------------------------------------------------------------------------------------------------------------------------------------------------MEAVIKAF----LTGYPGKTSK-KDSKEKPLATSKKDPEKTPLLPTRVNYILIIGVLVLCEVTGVRADVHLLEQPGNLWITWANRTGQTDFCLSTQSATSPFQTCLI--------G--------------------------------------IP---SP-------ISEGDFKGYVSDTNCSTVGTDRLVLSASITGGPDNSTTL----------------TYRKVSCLLL-----------KLNVSMWDEPPELQL------LGSQSLPNVTNIT-----------QVSGVAGGCVYFAPRATGLFLGWSKQGLSRFLLRHPFTSTSNSTEPFTV----------------VTADRHNLFMGSEYCGAYGYRFWEIYNCSQT------RNTYRCGDV--------G--GTGLPETWCRGKGGIWVNQSKEINETEPFS------------FTANCTGS-----------NLGNVSGCCGEPITILPLGAWIDSTQ-GSFTKPKALPPAIFLICGDRA------------------------------------------WQGIPSR-------------------PVGGPCYLGKL---TMLAPNHT-------DILKILAN---SSRTGIRRKRSVSHLD---DT------------CSDEVQLWGPTARIFASILAPGVAAAQ------------------ALREIERLACWSVKQ--ANLTTSLLGDLLDDVTSIRHAVLQNR-------AAIDFLLLAHG--HGCEDV-AGMCCF----------------------NLSDHSESI--------------------QKKFQLMKKHVNKIGVDSD---------PIGSWLRGIFGGI-GEWAVH-LLKGLLLGLVVILLLLVCLPCLLQFVSSSIRKMINSS-------------INYHTEYRKMQGGAV*-----------------------------------------------------------------------------------------------------------------------------------------------------
>ALV
-------------------------------------------------------------------------------------------------------------------------------------------------------------------------------------------------------------------------------------------------------------------------------------------------------------------------------------------------------------------------------------------------------------------------------------------------MEAVIKAF----LTGYPGKTSK-KDSKEKPLATSKKDPEKTPLLPTRVNYILIIGVLVLCEVTGVRADVHLLEQPGNLWITWANRTGQTDFCLSTQSATSPFQTCLI--------G--------------------------------------IP---SP-------ISEGDFKGY-VSDNCTTLGTDRLVSSADFTGGPDNSTTL----------------TYRKVSCLLL-----------KLNVSMWDEPHELQL------LGSQSLPNITNIA-----------QISGITGGCVGFRPQGVPWYLGWSRQEATRFLLRHPSFSK--STEPFTV----------------VTADRHNLFMGSEYCGAYGYRFWNMYNCSQV------GRQYRCGNA--------RSPRPGLPEIQCTRRGGKWVNQSQEINESEPFS------------FTVNCTAS-----------SLGNASGCCGKAGTIL-PGKWVDSTQ-GSFTKPKALPPAIFLICGDRA------------------------------------------WQGIPSR-------------------PVGGPCYLGKL---TMLAPKHT-------DILKVLVN---SSRTGIRRKRSTSHLD---DT------------CSDEVQLWGPTARIFASILAPGVARAQ------------------ALREIERLACWSVKQ--ANLTTSFLGDLLDDVTSIRHAVLQNR-------AAIDFLLLAHG--HGCEDV-AGMCCF----------------------NLSDHSESI--------------------QKKFQLMKEHVNKIGVDSD---------PIGSWLRGLFGGI-GEWAVH-LLKGLLLGLVVILLLVVCLPCLLQIVCGNIRKMINNS-------------ISYHTEYKKLQKACGQPESRIV*----------------------------------------------------------------------------------------------------------------------------------------------
>Prima41
-----------------------------------------------------------------------------------------------------------------------------------------------------------------------------------------------------------------------------------------------------------------------------------------------------------------------------------------------------------------------------------------------------------------------------------------------------------------------------------------------MGNIKIWIGILLLGIS--------WNHAESNLFTEWAQTLASLHNQTNCWVCGKLPLSSTS--------G--------------------------------------LPWHIQP-------ANLSLWGTLLXLGNXK-------------XXT---Y------------------------T-LFP-----------HALXLVWPKPISSHA------ER------------------------------------QEGTFFFCLIRKQLNSTPTX------------------------------------------------------VILYRMDLGGXQVSGKAPLCFER--------HNNS-------------HHQTGTRDMGWLPPQQ----------------CNQT-----------L--------LLTDQMWMGWQHNLPKM-GAYP----SPWGWLWACRTHG------------------------------------------WPYLPYN-------------------WT-GRCMWGCP---YLPGCILT-------KLDSLPSN---WEIVKARHRRQKQ------------------------ASWWFY----PMAIFSPQAATKL------------N-----IEXQVEAASAKHTVAAFNNTCHAALPLLTEETSQIRQVALQNR-------MALDILTAAQG--GTCALI-KTECCV----------------------YVSDYSHTI--------------------TQAMKALDTHISATDVLSV------------DPISAWFQQLPS-SWKA-FLF--SLLGMILLILLCCCGIYCGCTLCVGMQDKLTQCF----------L--KLDTY--------------------------------------------------------------------------------------------------------------------------------------------------------------
>Syn-Car1
---------------------------------------------------------------------------------------------------------------------------------------------------------------------------------------------------------------------------------------------------------------------------------------------------------------------------------------------------------------------------------------------------------------------------------------------------------------------------------------------MKLLKSFTFLSLLFPYLA-------LGKLNGPNLFLQWAQNYADKLQKSSCWICGLLPLSSTS--------G--------------------------------------LPWWVSP-------LQGTDWHYLCQYIEDM-------------VFS---PNTS----------------IYSDISITNR-----------KVSYWPMVN-TTWNS------PG------------------------------------HERPFSYTQTAKIMNEYANANIENKRA-----LWG----------------TMKPNNMRYTDDG-----YFQVWDEFMWLTPTIGHLNQRALLCWEQ--------RNHTY-----------DAWPNSTRELGWLSQRD----------------CTHT-----------I--------VLQATDWFATDWFRRPS-IRWL----APNGTQWLCGANL------------------------------------------WPWLPPG-------------------WI-GRCTLGFP---WMQGSWHK-------EIPK-PAN---YPYLLHRWTRSV-------------------------FHWYDH----LLSILVPQLGIED------------------IIWHVEALTNYTTK--ALNDSMRGLSLLNSEVTLMRKAVLQNR-------MALDILTAAQG--GTCAIV-KTECCV----------------------YIPDSSANI--------------------SDVLADMRTQVEAMSDASG---------SLNDWISSWSSGGIWAWWKK-LLL--LAIAVVMLAFFLCCGGYCCCMLCMNMSEKLSERV----------L--FRSHFIPRLKPHVHL----------------------------------------------------------------------------------------------------------------------------------------------------
>Syn-Rum1
---------------------------------------------------------------------------------------------------------------------------------------------------------------------------------------------------------------------------------------------------------------------------------------------------------------------------------------------------------------------------------------------------------------------------------------------------------------------------------------------MELGKRLLLLGFTNAILNL------TTVPVQGNIFISWAHSYANFHNSSNCWVCGAMPLSVMD--------G--------------------------------------LPWWVSP-------LHDGDFLPLCSFLEQQ-------------KGT---FI-----------------------SLSNH-----------DLSLLPWCKKEPSMG------LG------------------------------------HGVTFSMNASLKALTSAYNSYMSNGQK-----NST----------------PTKEEQTFRYHEV-----YYQVWDEYFWMTSERGQVITRATICWEQ--------KEHKIGF------GDHPLNPKDLKYMGYLSAEQ----------------CKQI-----------L---DVTYHPSRSAQWPGSDWKYSPG-IRWV----APNGTKWLCGPNL------------------------------------------WPWLPVG-------------------WV-GRCTLGFV---FAPGRIKP-------SLHHPPAN---LPYLHARWTRST-------------------------FQWYDY----LAGFFVPSIGTAD------------------IMVKVEALNNFTKQ--ALLDSKKAIEALNEEQSQMRKAVMQNR-------MALDILTAAQG--GTCAII-KVECCV----------------------YIPDLSGNV--------------------SAAMEDMQKQVKAMSGENI---------PFWTSILSWVKGD---WWKT-IV----NVVIVFLIILVCGPCLLQCLVNFVTQRLVAFSH----------AVAHRTNVQSTSK---------------------------------------------------------------------------------------------------------------------------------------------------------
>HERV-T
-------------------------------------------------------------------------------------------------------------------------------------------------------MGPQAWVRXLKTA------PK------------------------------------SGETVRLILFIYFFCLSLPVMSSVPSYSFLLTSFTT-----GRVFANTTWKAGTSKEVTFAVDLCILFPXPAHTHEXHHNLPVTGAG-------SVDLAAGFXHSGSQARCG---SS-----------------------KGAEKGLQNVDFYLCP-XNH-----PDASCRDT--------------XQFF-C------------------------------------------------------------PDWTCVTLATYS------XGSTRSPTL------------------------SISRASHPKSCSKNNCNPLN-------------------------------------IIV----HEPNSAQWYYGMSWGLRL-------YIPG-FDVGTMFTIQKK-------I--LVSXSPPKPIGPLTDLGDPMFQKRPDKVDLTVPP---------------PFSVPKT--------QLQRXQLQPSXMSILGGVHXFLNLS------QXXLAQDCWLCLKAKPXYXVGLGVEVAL-------------KGGPLSC----------------H-ARPRAFTLGDVSG----------------SASCLIST--------------GHDLSISPFQXVCNQSLLTP-----------------------------------------------------------M--------RIS-VSYQ----APNXTWLACTSGL------------------------------------------TRRXN---G-------------T--EPGPLLCVLVHVLPQVYXYSGSE-------GQLLIAPP-----ELHPRLRRAAPL-----LXPXLA---------------------XLSIAGSAXIGTAALVRGE----TGLMSLSQQVD-------------ADLNNLQSAIDILHSQVESLAEVVLQNR-------RGLDLLFLSQG--GLCAAL-GESCCF----------------------YANESGVI---------------------KDTLQKVQENLDRRQ---QEREN---NXPWYQSMFN------WNXWLTTLITGLAGPXXIXLLSLIFGPCILNWFLNFVKQRIASVKL-----------MYXRTQYNPL-----------------------------------------------------------------------------------------------------------------------------------------------------------
>AKV
-----------------------------------------------------------------------------------------------------------------------------MESTTLSKPFK---------------NQVNPWGPLIVLL--------ILGG----------------VNPVT-----------LGNSPHQVFNLTWEVTNGDRETV--------------------WA-ITGNHPLWTWWPDLTPDLCMLALHGPSYWGLEYRAPFSPPP-------GPPCCSGSSDSTPGCSRD---CEEPLTSYTPR--CNTAWNRLKLS---KVTHAHNGGFYVCP-GPH--RPRWARSCGGP--------------ESFY-C------------------------------------------------------------ASWGCETTGRAS------WKPSSSWDYITV------SNNLTSDQATPVCKGNEWCNS------------LT-------------------------------------IRFTS--FGKQATSWVTGHWWGLRL-------YVSG-HDPGLIFGIRLK-------I--T-DSGPRVPIGPNPVLSDRRPPSRPRP-TRSPPPS------NST---PTETPLTLP--------EPPPAGVENRLLNLVKGAYQALNLT------SPDKTQECWLCLVSGPPYYEGVAVLGTY------SN----HTSAPANC----------------SVASQHKLTLSEVTG----------------QGLCIGAV--------------P-----KTHQVLCNTTQKT--------------------------------------------------------------------SDGS-YYLA----APTGTTWACSTGL------------------------------------------TPCIS---T-------------TILDLTTDYCVLVELWPRVTYHSPSY-------V--YHQFE-----R-RAKYKREPVSLTLALLLGGLT---------------------MGGIAAGVGTGTTALVATQ-----QFQQLQAAMH-------------DDLKEVEKSITNLEKSLTSLSEVVLQNR-------RGLDLLFLKEG--GLCAAL-KEECCF----------------------YADHTGLV---------------------RDSMAKLRERLSQRQ---KLFES---QQGWFEGLFN------KSPWFTTLISTIMGPLIILLLILLFGPCILNRLVQFIKDRISVVQA-----------LVLTQQYHQLKTIEDCKSRE*------------------------------------------------------------------------------------------------------------------------------------------------
>FELV
-----------------------------------------------------------------------------------------------------------------------------MESPTHPKPSK---------------DKTLSWNLAFLVG--------ILFT----------------IDIGM-----------ANPSPHQIYNVTWVITNMQTNTQ--------------------ANATSMLGTLTDAYPTLHVDLCDLVG---DTWEPIVLD----PT-------NVKHGARYSSSKYGCKTT---D--------------------------RKKQQQTYPFYVCP-GHAPSLGPKGTHCGGA--------------QDGF-C------------------------------------------------------------AAWGCETTGEAW------WKPSSSWDYITV------KRGSSQDNSCEG-----KCNP------------L--------------------------------------ILQFT--QKGRQASWDGPKIWGLRL-------YRTG-YDPIALFTVSRQ-------V--S-AITPPQAMGPNLVLPDQKPPSRQSQ-TGSKVATQRLQTTESA---PRSVAPTTV--------GPKRIGTGDRLINLVQGTYLALNAT------DPNKTKDCWLCLVSRPPYYEGIAILGNY------SN----QTNPPPSC----------------LSTPQHKLTISEVSG----------------QGLCIGTV--------------P-----KTHQALCNETQQG--------------------------------------------------------------------HTGA-HYLA----APNGAYWACNTGL------------------------------------------TPCIS---M-------------AVLNWTSDFCVLIELWPRVTYHQPEY-------V--YTHFA-----K-AVRFRREPISLTVALMLGGLT---------------------VGGIAAGVGTGTKALLETA-----QFRQLQMAMH-------------TDIQALEESISALEKSLTSLSEVVLQNR-------RGLDILFLQEG--GLCAAL-KEECCF----------------------YADHTGLV---------------------RDNMAKLRERLKQRQ---QLFDS---QQGWFEGWFN------KSPWFTTLISSIMGPLLILLLILLFGPCILNRLVQFVKDRISVVQA-----------LILTQQYQQIKQYDPDRP---------------------------------------------------------------------------------------------------------------------------------------------------
>PERV-C
---------------------------------------------------------------------------------------------------------------MHPTLSRRHLPIRGGKPKRLKIPLS---------------FASIAWFLTLSIT------SQT-NG----------------M-RIG-----------DSLNSHKPLSLTWLITDSGTGIN--------------------INNTQGEAPLGTWWPDLYVCLRSVIPSLT-SP--------------------------------------------------------------------PDILHAHGFYVCP-GPPN----NGKHCGNP--------------RDFF-C------------------------------------------------------------KQWNCVTSNDGY------WKWPTSQQDRVS------FSYVNTYTSSGQFNYLTWIRTGSPKCSPSDLDYLK-------------------------------------ISFTEKGKQENILKWVNGMSWGMVY-------YGGSGKQPGSILTIRLK-------I--N-QLEPPMAIGPNTVLTGQRPPTQGPG-------------PSSN---ITSGSDPTE--------SNSTTKMGAKLFSLIQGAFQALNST------TPEATSSCWLCLALGPPYYEGMARRGKF------NV----TKEHRDQC----------------TWGSQNKLTLTEVSG----------------KGTCIGKV--------------P-----PSHQHLCNHTEAFN-----------------------------------------------------------Q-------TSES-QYLV----PGYDRWWACNTGL------------------------------------------TPCVS---T-------------LVFNQTKDFCIMVQIVPRVYYYPEKA-------I--LDEYD-----YRNHRQKREPISLTLAVMLG-------------------------LGVAAGVGTGTAALVTGPQQLETGLSNLHRIVT-------------EDLQALEKSVSNLEESLTSLSEVVLQNR-------RGLDLLFLKEG--GLCVAL-KEECCF----------------------YVDHSGAI---------------------RDSMNKLRERLEKRR---REKET---TQGWFEGWFN------RSPWLATLLSALTGPLIVLLLLLTVGPCIINKLIAFIRERISAVQI-----------MVLRQQYQSPSSREAGR*---------------------------------------------------------------------------------------------------------------------------------------------------
>KORV
-------------------------------------------------------------------------------------------------------------------------MLLISNPRHLGHPMS---------------PGN--WKRLIILL------SCVFGG----------------AEMNQ-----------QHNNPHQPMTLTWQVLSQTGS-V--------------------VWEKKAVEPPWTWWPSLEPDVCALVAGLE-SWDIPELTASASQQ-------ARPPDSNYE--------------------HAY--NQITWGTLGCSYPRARTRIARSQFYVCP-RDGRSL-SEARRCGGL--------------ESLY-C------------------------------------------------------------KEWGCETAGTAY------WQPRSSWDLITV----------GQGHPTGTCERTGWCNP------------LK-------------------------------------IEFTE--PGKRFRNWLQGRTWGLRF-------YVTG--HPGVQLTIRLV-------I--T--SPPPVVVGPDPVLAEQGPPRKIPFLPRVPVPTLSPPASPIP---TVQASPPAP--------STPSPTTGDRLFGLVQGAFLALNAT------NPEATESCWLCLALGPPYYEGIATPGQV------TY----AS-TDSQC----------------RWGGKGKLTLTEVSG----------------LGLCIGKV--------------P-----PTHQHLCNLTIPLN-----------------------------------------------------------A-------SHTH-KYLL----PSNRSWWACNSGL------------------------------------------TPCLS---T-------------SVFNQSNDFCIQIQLVPRIYYHPDGT-------L--LQAYE-----SPHSRNKREPVSLTLAVLLG-------------------------LGVAAGIGTGSTALIKGPIDLQQGLTSLQIAMD-------------TDLRALQDSISKLEDSLTSLSEVVLQNR-------RGLDLLFLKEG--GLCAAL-KEECCF----------------------YVDHSGAV---------------------RDSMRRLKERLDKRQ---LEHQK---NLSWYEGWFN------RSPWLTTLLSALAGPLLLLLLLLTLGPCVINKLVQFINDRVSAVRI-----------LVLRHKYQTLDNEDNL-----------------------------------------------------------------------------------------------------------------------------------------------------
>BLV
-----------------------------------------------------------------------------------------------------------------------------MPKERRSRRRP---------------QPIIRWVSLTL--------TL---------------------------------------LALCQPIQTWRCSLSLGNQQWMTTYN------------------QEAKFS-----------------------ISIDQILEAHN-------QSPFCPR------------------SPRYTLD----------------FVN--GYPKIYWPPPQGRRRFGARAMV-TYD--------------CEPR-C------------------------------------------------------------PYVGADHFDCPH------WDNAS-----------------------QADQGSFYVNHQILFLHLKQCHGI----------------------------------------------------------FTL-T-------WEIWGYDPLITFSLHKI-------P--D----PPQPDFPQ--------------------------------------LNSDW--------VPSVRSWAL-----LLNQTA-------------RAFPDCAICWEPSPPWAPEILVYN------------------------------------------------KTISG------------------------------------------------------------------------------------------------------------------------------SGP-GLAL----PDAQIFWVNTSLF------------------------------------------NTTQGWHHP-------------SQRLLFNVSQGNALLLPPISLVNLST-------V-----SS-----APPTRVRRSPVA---ALTLGL------------------------ALSVGLTGINVAVSA---LSHQ-RLTSLIHVLE-------------QDQQRLITAINQTHYNLLNVASVVAQNR-------RGLDWLYIRLGFQSLCPTI-NEPCCF----------------------LRIQNDSI-------------------------IRLGDLQPLSQ---RVSTD---WQWPWNWDLG------LTAWVRETIHSVLSLFLLALFLLFLAPCLIKCLTSRLLKL-----------------LRQAPHFPEISFPPKPDSDYQALLPSAP------------EIYSHLSPTKP-------DYINLRPCP--------------------------------------------------------------------------------------------------
>HTLV-1
--------------------------------------------------------------------------------------------------------------------------------------------------------MGKFLATLILFF------QFC--------------------------------------PLILGDYSPSCCTLTVGVSSYHSKPC------------------NPAQPV-------------------CSWTLDLLALSADQA-------LQPPCPN------------------LVSYSSY----------------HATYSLYLFPHWIKKPNRNGGGYYSASYSDP--------------CSLK-C------------------------------------------------------------PYLGCQSWTCPY------TGAVSSPYWKF----------------QQDVNFTQEVSHLNINLHFSKCGFS----------------------------------------------------------FSL-L-------VDAPGYDPIWFLNTEPS-------Q--L----PPTAPPLLSHS----------------------------------NLDHIL--------EP-SIPWKSKLLTLVQLTLQ-------------STNYTCIVCIDRASLSTW-HVLYS------------------------------------------------PNVSV----------------P--SPSST--------------P---------------LLYP-----------------------------------------------------------S-------LALP-APHL----TLPFNWTHCFDP-----------------------------------------------------------------QIQAIVSSPCHNSLILPPFSLSPVPT---------------------LGSRSRRAVPV---AVWLVS------------------------A---LAMGAGVAGRITGSMSLA-SGKSLLHEVD-------------KDISQLTQAIVKNHKNLLKIAQYAAQNR-------RGLDLLFWEQG--GLCKAL-QEQCCF----------------------LNITNSHV-------------------------SILQERPPLEN---RVLTG---W--GLNWDLG------LSQWAREALQTGITLVALLLLVILAGPCILRQLRHLPSRV-------------------RYPHYSLINPESSL-----------------------------------------------------------------------------------------------------------------------------------------------------
>STLV-6
--------------------------------------------------------------------------------------------------------------------------------------------------------MGKSSLFICLFC------SYM--------------------------------------ASLFVPGDPSRCTLFIGASSYHSSPC------------------GSNYPQ-------------------CTWTLDLVSLTRDQS-------LNPPCPD------------------LVTYSQY----------------HRPYSLYLFPHWITKPNRQGLGYYSASYSDP--------------CAIK-C------------------------------------------------------------PYLGCQSWTCPY------TGPMSSPYWKY----------------TSDLNFTQKVSSVTLHLHFSKCGSS----------------------------------------------------------FSL-L-------LDAPGYDPVWFLSSQTT-------Q--A----PPTPAPLTQDS----------------------------------DFQHIL--------EP-SVPWSSKILNLILLTLK-------------STNYSCMVCVDRSSLSSW-HVLYD------------------------------------------------PLKVP----------------KQHEPRAR--------------A---------------LLRP-----------------------------------------------------------S-------LAIP-ITNT----TPPFPWSHCYCP-----------------------------------------------------------------LLQAVISNNCNNSVILPPFSLSPVLD--------------------LSKPRQRRAVPI---AVWLVS------------------------A---LAVGTGIAGGTTGSLSLA-SSRSLLHEVD-------------QDISHLTQAIVKNHNNILRVAQYAAQNR-------RGLDLLFWEQG--GLCKAI-REQCCF----------------------LNISNTHV-------------------------SVLQERPPLEK---RVITG---W--GLNWDLG------LSQWAREALQTGITLLALFLLLIMVGPCVLRQLQALLFRL-----------------QHRSHPYSLLNRETNL-----------------------------------------------------------------------------------------------------------------------------------------------------
>STLV-2
--------------------------------------------------------------------------------------------------------------------------------------------------------MGKIIAFLLF----------H--------------------------------------LTCITITKQSRCTLTVGVSSYHSSPC------------------SLAQPI-------------------CTWDLDLHSLTTDQR-------LYPPCPN------------------LVSYSNF----------------HKSYSLYLFPHWVKKPNRQGLGYYSASYSDP--------------CSLQ-C------------------------------------------------------------PYLGSQSWTCPY------TGPISSPSWRF----------------HRDVNFTQEVNHVTLRLHFSRCGSS----------------------------------------------------------MTL-L-------IDAPGYDPLWFISSEPT-------Q--P----PPTSPPLVRDS----------------------------------DLEHIL--------TP-SSSWATRMLTLIQLTLQ-------------STNYSCMVCIDRTSLSSW-HVLYT------------------------------------------------PNISA----------------SPGG-DSL--------------P---------------ILYP-----------------------------------------------------------S-------LAL--PAPQ----PQPFSWSHCYQP-----------------------------------------------------------------HLQAVTTANCNNSIVLPPFSLTPVPS---------------------PGTRSRRAIPV---AVWLVS------------------------A---LAAGTGIAGGITGSLSLA-SSRSLLFEVD-------------KDISHLTQAIVKNHQNILRVAQYAAQNR-------RGLDLLFWEQG--GLCKAI-QEQCCF----------------------LNISNTHV-------------------------SVLQERPPLEK---RVITG---W--GLNWDLG------LSQWAREALQTGITILALLLLVILFGPCILRQLQSLPHRL-----------------QNRHNQYSLINQETTL-----------------------------------------------------------------------------------------------------------------------------------------------------
>HTLV-4
--------------------------------------------------------------------------------------------------------------------------------------------------------MGNVLFLTLL----------A--------------------------------------TLGIPVLQASRCTITVGISSYHSSPC------------------SPAQPL-------------------CTWALDLVSITKDQL-------LYPPCQN------------------LITYSNY----------------HKTYSLYLFPHWVQKPLRRGLGYYSASYSDP--------------CSLQ-C------------------------------------------------------------PYLGSQSWTCPY------TGPVSSPTWRF----------------STDVNFTQEVSRVSLKLHFSKCGSS----------------------------------------------------------LTL-L-------IDAPGYDPLWYLTSEPT-------Q--E----PPTPPPLVSDS----------------------------------DLEHVL--------TP-SASWASKMLTLIHLTLQ-------------STNYSCMVCIDRASLSSW-HVLYT------------------------------------------------PNISS----------------NAPS---K--------------P---------------IVRP-----------------------------------------------------------S-------LAL--SAPR----PQPFPWTHCYQP-----------------------------------------------------------------QVQAVTTAKCNNSIILPPFSLSPLPG--------------------APLTRRRRAVPV---AVWLVS------------------------A---LAAGTGIAGGVTGSLSLA-SSRSLLSEVD-------------KDISHLTRAIVKNHQNILRVAQYAAQNR-------RGLDLLFWEQG--GLCKAI-QEQCCF----------------------LNISNTHI-------------------------SVLQERPPLET---RVTTG---W--GLNWDLG------LSQWAREALQTGITLLALLLLIIILGPCIIRQLQALPQRL-----------------QQRPDQYPLLNPETPL-----------------------------------------------------------------------------------------------------------------------------------------------------
>Mer66
------------------------------------------------------------EVVTXCC-------GWEX--------------EHXFFSSSXLXYFFSIALANRLLLGNTSFVLVGCRGH-----SK---------------AQPDTMLPLLI----------LFALPITLIQCGWEQNSIVNISKII--------------ASGNHLHGCWICHQHPQDREFHLLAYPENLTAISPDLLTNHSDPEVPRPLLVRWNSPPLNGFH--LNLP--HHYYLDLGSWVSI-------SPVHXXFYLLHPLLCXXHKSGSFPAMLXSNSS--CQVPKAAARX----MGFHLXAR--------------------------------------RPYMV------------------------------------------------------------PSPGSEHTGEKQ------LPNLGRWEYR-------------------------------PLLENKDCSTTPIG--TGEKYLY---------------R---------PNLAAKDRHHTPXGLYLCPNWAHFCL-------WPXMGRSHTPXPL--------------------PTPXGATCSFRSS--------------------------------F------------P--L-----YIKNLEQRXMYV---G------HPCPSRGHXLXPHKTQEYQKX---------------------------------------------------ASNRINS----------------GGN------------------RGGNRTSGTLGRLCLPRVNPKELD-----------------------SNPRILSH----QHRSGIKGNSRVPRLFGKCSSR-------XQTS-VGLF----TSXTRWSLCSYXXNLLHIYXQLWTGXGXHSKDLXASYLVTXIXPGHXPQLYLVDYQKCLPKSHLVF-----------TSPRTFDSYLVITNFWPLLVXPPSKV-------CVFX-IT-------TVPRKDDAGTRLP---THPVXX---------------------PGE---XKHPAFGPLRSGI----QRFLLL-------------------QCXAGPTPIKSAGSSYRRWTSALLQPP-------XDX-------G--GVSNLX-GG-------------------------------------------------------------------------------------------------------------------------------------------------------------------------------------------------------------------------------------------------------------------------------------------------------------------------------
>Syn-Ten1
-------------------------------------------------------------------------------------------------------------------------------------------------------MMSKMMSLIVYLM------ATFYWG---PGNAQWTTNSLLRISDII--------------ARGEKLQDCWICHQSPGTQKEGGLQLQPTSNYT---------DVP-NVTVQENWNPITYTAF--LASGS-----------NIS---------YSFNITDYYNYTISDNH---SCTKWLPYGIP--KDQH--R----------------------KLK-----WMGIDVKT--------------LTVTSS------------------------------------------------------------KDEGCEPDYKR---------------ICC------------------------------YACNPDDITMD-------PGWP----------------------------------------------------------------------------------------------------------------------------------------CTPTSKE-------------SICRLAVPCTSSWSLVPNH------HPAMAQASKWCPAGDDA---------------------------------------------------------------------------------------HPA------CLLYSHPYPVGMLPFSGGKRTTNV-WL-----------------------N--HANQS-----------------------LAT-------LTPP-QVLC----APKGFIWICGSNPL-------------------PMSSNSTPITSD------QVRATFCLAPW-------------------LHQGECTLGYFGFSSSA---------------IQIYRTK--YFGHGRSKRALGLIL-----AGIG---------------------AAIGFLA---PWGGFAYHE----ATLRNLTQVVR-------------NIAMSTGKAIESQQRSLDSLANVVLDNR-------IALDFLLAEQG--GVCAIA-NTSCCV----------------------YINSSGIV---------------------EMNVKKIYQAADWLH---EFNRQ-KGSQDIWNYIKE------ALPTFS-WFLPLIGPVATIFLLLVFGTCLFNLIVKSISSRIQSSTS--------------------------------------------------------------------------------------------------------------------------------------------------------------------------------
>Human EnvV2
------------------------------------------------------------------------------------------------------------------------------------------------------------MTEKFLFL------YLSLLPMPLLSQAQWNENSLVSFSKII--------------ASGNHLSNCWICHNFITRSSSYQYILVRNFSLN-----------------------LTFGSG--IPEGQ-----------HKS---------VPLQVSLAN---SAHQV---PCLDLT-------------------------------------PP-----FNQS-------------------SKTSF------------------------------------------------------------YFYNCSSLNQT---------------CC--------------------------------PCPEGHCDRK-------NTS--------------------------------------------------------------------------------------------------------------------------------------------------------------EEGFPSPTIHPMSFS--P------AGCHPNLTHWCPAKQMNDYRDKSPQNRC------AA--WEGKELITWRV---------------LYSLPKAHTVPTWP--------------------------------------KSTVPLGGPLSPACNQTIPAG-WK-----------------------S--QLHKW------------------------FD-------SHIP-RWAC----TPPGYVFLCGPQKNKLPF---------------DGSPKITYSTPP------VANLYTCINNI-------------------QHTGECAVGLLGPRGIG---------------VTIYN-----TTQPRQKRALGLIL-----AGMG---------------------AAIGMIA---PWGGFTYHD----VTLRNLSRQID-------------NIAKSTRDSISKLKASIDSLANVVMDNR-------LALDYLLAEQG--GVCAVI-NKSCCV----------------------YVNNSGAI---------------------EEDIKKIYDEATWLH---DFGKGGASARAIWEAVKS------ALPSLN-WFVPLLGPATVILLLFLFGPCFFNLLIKCVSSRIKQFHMKSPQMERY--------QLSVIGGPSTYKHISPLDASGQRFRETME-------EFSL*-----------------------------------------------------------------------------------------------------------------------
>B.acutorostrata ARTenvV
---------------------------------------------------------------------------------------------------------------------------------------M---------------TEWKMWVLLLALL------LKRGWGENNKGRGTWRENSVVNHSSIL--------------ASGNNLSNCWICHPLAQEGVSRLRFVPVDEDIN-----------------------LI------LTSEP-----------IRS---------TPLLIVELE---DHDDI---GCVELT-------------------------------------DP-----WNQT-------------------RLWIK------------------------------------------------------------RPLLCTGQGKP---------------CC--------------------------------PCQTDTCLTD-------MGS-------------------------------------------------------------------------------------------------------------------------------------------------------------------SLSIYPMSFSTSS------SSCTPNQTHWCVDPSLLS-PGTQPNSSC------TH--WKGTAAPSWRL---------------TYQTPSAFSNEEGI--------------------------EEN------SELDGGPLDGGPLSPRCNNA--PS-WG-----------------------S--LLRRW------------------------FN-------STSP-RQAC----TPAGHLFLCGPPQNKLPF---------------EGNPNSSFSWPL------RAMAYPCLDNV-------------------HFRGECTLGRLGPKGQG---------------VTIYNNA---TSQNRHSWALRLIL-----AGIG---------------------VAIGVAA---PGAFFPITK----QP--------------------------------------------------------------------------------------------------------------------------------------------------------------------------------------------------------------------------------------------------------------------------------------------------------------------------------------------------------------------------------------------------------------
>B.taurus ARTenvV
---------------------------------------------------------------------------------------------------------------------------------------M---------------TGWETWTLLLALL------LRRGWGQNNEERGTWRENSVVNFSSIL--------------ASGNNLSSCWTCHPHPQEGIPQLQIVPVDEDVN-----------------------LT------LTSEP-----------VRN---------TLLLIVDLE---DHEEM---GCVELT-------------------------------------DP-----WNQT-------------------GLWIK------------------------------------------------------------RPFLCTGQGKP---------------CC--------------------------------PCQTDACLID-------AGS-------------------------------------------------------------------------------------------------------------------------------------------------------------------SLSIYPMSFSTLS------SSCTPNQTHWCVDSSLLS-PGTQPNTSC------TH--WRGTAAPAWRL---------------TYQTPSAFSDEEEI--------------------------EEN------SELDGGLLEGGPLSPRCSNA--PR-WG-----------------------A--LLRRW------------------------FN-------STSP-RQAC----TPAGYLFLCGPPQNKLPF---------------EGSPNSSFSWPL------RAMAYPCLDNV-------------------HFRGECTLGRLGAKGQS---------------TTAYNNA---TSQNRHNWALRLVL-----AGIW---------------------AAIGLAA---P----------------------------------------------------------------------------------------------------------------------------------------------------------------------------------------------------------------------------------------------------------------------------------------------------------------------------------------------------------------------------------------------------------------------------
>C. lupus familiaris CARenvV
---------------------------------------------------------------------------------------------------------------------------------------M---------------MEWMKWTLLLALL------LGMSWEENSKVGATWRENSIVNFSSIV--------------ASGNNLSNCWICHPQPQVGVPKLQFVPINEDIT-----------------------LT------LTSGS-----------VRS---------IPLLVVELD---DRDAM---QCVRLT-------------------------------------DS-----WNQT-------------------GLQVK------------------------------------------------------------RPLLCKKQGQP---------------CC--------------------------------PCRTNACLTN-------VGS-------------------------------------------------------------------------------------------------------------------------------------------------------------------LPSIYPMSFSSAS------STCTPNKTHWCVDSSLLS-PDDQPNFSC------TY--WKGTATPSWRL---------------TYQTPSAFDSQEGI--------------------------EED------SELGGGPLDGGPLSPRCKTA--PN-WG-----------------------P--HLRSW------------------------FN-------SSSP-HQAC----APPGYLFLCGPPQNKLPY---------------EGSPNSSFSWPP------QAVAYSCLDNV-------------------HFRGECTLGRLGPKGLG---------------ATIYN-V---TSQTRQTRALRLIL-----GATE---------------------EAMGLAA---PWGEFAYHE----TTLKNLTQVIE-------------NLASNAGDALEGLQESLDSLANDILDNR-------LALDYLRAEQG--GVCAVV-NNTCCT----------------------YISISGEV---------------------ELNIQEIYRQTRWLH---GFYNHNPQTLQDS-----------------------------------------------------------------------------------------------------------------------------------------------------------------------------------------------------------------------------------------
>F. catus CARenvV
---------------------------------------------------------------------------------------------------------------------------------------M---------------MGCIMWALLLAFL------LGMSWEGNNKGRETWGENSIVNFSSIM--------------ASGNNLSNCWICHPGPRDGVPKLQFEPTNEDVP-----------------------LT------LTSGP-----------IRS---------TPLLVAELK---DREDM---TCVTLT-------------------------------------DT-----WNQT-------------------GLQVK------------------------------------------------------------RPLLCKEQGRP---------------CC--------------------------------PCETNTCLTS-------TGS-------------------------------------------------------------------------------------------------------------------------------------------------------------------SPSIYPMSFSIAS------SSCVPNQTHWCVDSSLLP-PGDQPNFSC------TH--WKGTATPSWRL---------------TYQTPSAFDSHEGI--------------------------EED------AELGGGPMDGGPLSPRCKST--PK-WG-----------------------P--LLRSW------------------------FN-------SSSA-RRAC----APPGYLFLCGPPQNKLPY---------------EGSPDSSFSWPL------RAVAYACLDNV-------------------HFRGQCTVGRLGPEGLG---------------ATIYN-V---TSQGRQKRALGLIL-----AAAG---------------------EATGPAA---PREGIAYHE----TTLKSLTQVIE-------------NLASSAGDTSEGLQESLDS-----LDNR-------LAVDYLLATQG--GVCAVV-NDTCCT----------------------YINASGEV---------------------ELNTQEIYRQARSLH---GFKSPNAQTI--------------------------------------------------------------------------------------------------------------------------------------------------------------------------------------------------------------------------------------------
>HERV-Fc2
-------------------------------------------------------------------------------------------------------------------------------------------------------------------------------------------------RKHR-----------LSTTGP----------------QNSPQPGFVSPMAR---------PSPLCLLLLLTLLPPIVPSNSLLTEPPFRWRFYLH-ETWTQ---------GNRLSTVTLATVDCQPH---GCQAQVTFNFT--SF----------------------K------------------SV--------------LRGW-S------------------------------------------------------------NPTICFVYDQTH------SNCRDYWADTN------------------------------GGCPYAYCRMHVTQ--LDTAKKL---------------QHTYRLTSDGRTTYFLTIPDPWDSRWVSGVTGRLYR-------WPTDSYPVGKLRIFLTY-------I--R---VIPQVLSNLQDQADNIKH---QEEVINTSVQSHPKADMVTYDDKAEAGPFSWITLVRHGARL--------------VNMAG-----------LVNLSHCFLCTALGQPPLVA---VPLP------QA-------FNTSGN---------------HTAHPSGVF-----------------------SEQVPLFRDPL------QPQ-FPFCYTTPNSSWCNQTYSGS----------------------------------------------------------------------L-SNLS----APAGGYFWCNFTL------------------------------------------TKHLNISSN---------------NTLSRNLCLPISLVPRLTLYSEAE-------LSSLVNP--------PMRQKRA-VFPP---LVIGVS---------------------LTSSLVASGLGTGAIVHFI----SSSQDLSIKLQ-------------MAIEASAESLASLQRQITSVAKVAMQNR-------RALDLLTADKG--GTCMFL-GEECCY----------------------YINESGLV---------------------ETSLLTLDKIRDGLH---RPS-----STPDYGGGWR------QSPLTT-WIIPFISPILIICLLLLIAPCVLKFIKNRISEVSRVT--------VNQM---LLHPYSRLPTSEDHYDDALTQQEAAR-----------------------------------------------------------------------------------------------------------------------------------------
>Syn1
----------------------------------------------------------------------------------------------------------------------------------------------------------------------------------------------------------------------------------------MALPYHIFLF-T---------VLLP--SFTLTAPPPCRCMTSSSPYQEFLWRMQRP-GNIDA---------------------------------------------------P----SYRSLSKGTPTFTAHTH------------MP--------------RNCY-H------------------------------------------------------------SATLCMHANTHY------WTGKMINPSCP------------------------------GGLGVTVCWTYFTQ--TGMSDGG---------------GVQDQARE----------------------------------------------------------------------------------KH---VKEVISQLTRVHGTSSPY---KGLDLS--KLHETLRTHT---------RLVSLFNTTLTGLHEV------SAQNPTNCWICLPLNFRP---------------------------YVSI---------------PVPEQWNNFSTEINT----------------TSVLVG------------PLV-SNLEITHTSNLTCVKFS-NTTYT-----------------------TNSQCIRW------------------------VT-------PPT--QIVC----LPSGIFFVCGTSA------------------------------------------YRCLNGS--------------------SESMCFLSFLVPPMTIYTEQD-------LYSYVIS--------KPRNKRV-PILP---FVIGAG---------------------VLG---ALGTGIGGITTST----QFYYKLSQELN-------------GDMERVADSLVTLQDQLNSLAAVVLQNR-------RALDLLTAERG--GTCLFL-GEECCY----------------------YVNQSGIV---------------------TEKVKEIRDRIQRRA---EE------LR-NTGPWGL------LSQWMP-WILPFLGPLAAIILLLLFGPCIFNLLVNFVSSRIEAVKLQMEPKMQSKTKIYR----------------RPLDRPASPRSDVNDIKGTPPEEISAAQPL-------------LRPNSAGSS----------------------------------------------------------------------------------------------
>Syn2
------------------------------------------------------------------------------------------------------------------------------------------------------------MGLLLLVL------IL--TPSLAAYRHPDFP--LLEKAQQL-----------LQSTGSPYSTNCWLCTSSSTETPGTAYPASPREW-T---------SIEAELHISYRWDPNLKG----LMR----------------------------------------------------------------PANS----LLSTVKQDFPDIRQKPPI-----FGPI-FTN--------------INLM-G------------------------------------------------------------IAPICVMAKRKN------G-------TNV------------------------------GTLPSTVCNVTFTV--DSNQQT---------------------------------------------------------------------------------------------------------------YQTY--------------------THN--QFRHQPRFPKPPNITFPQGTLLDKSSRFCQGRPS--------SCSTRNFWFRPADYN-------QCLQI------SN----LSSTAEWVL---------------LDQTRNSLF-WENKT----------------KGANQSQTP-CV------QVL-AGMTIAT------SYLGISAVSE-----------------------FFGTSLTP------------------------LF-------HFHI-STCL----KTQGAFYICGQSI------------------------------------------HQCLPSN--------------------WTGTCTIGYVTPDIFIAPGNL-------SLPIPIYGNS----PLPRVRRAIHFIP---LLAGLG---------------------ILA---GTGTGIAGITKAS----LTYSQLSKEIA-------------NNIDTMAKALTTMQEQIDSLAAVVLQNR-------RGLDMLTAAQG--GICLAL-DEKCCF----------------------WVNQSGKV---------------------QDNIRQLLNQASSLR---ER------ATQGWLNWEG------TWKWFS-WVLPLTGPLVSLLLLLLFGPCLLNLITQFVSSRLQAIKLQTNLSAGRHPRNIQESPF--------------------------------------------------------------------------------------------------------------------------------------------------------------
>SynB
--------------------------------------------------------------------------------------------------------------------------------------------------------MTGFWVLCFVLF-----------PSSLSYPESWMP--LVNLTHHI-----------LRDTNSSLFSNCWVCLSTQTQ-RSLAVPAPLSIW-T---------DTPMKLHLTYSVRPFSGS----FSISDIERRLRLF-RPLTA--------------SYSFHNPDRRAI---AFLQLVSSTGI--FRII--TRIT----SVIYPHKDRFFESAQRPL-----WGPL-FTE--------------TVLR-S------------------------------------------------------------QAPLCISRFFKV------SA----YATFV------------------------------GNLSASLCNYTMHI--SPSTSH---------------------------------------------------------------------------------------------------------------ENLDLSTTHTF----KQA---MKRPDA--KWKNPLRFSGPPSLIFS--KPAYY-PCPTDIKHC--------HTSPATPWMHCPQAPFG-----TCYNL------TLFEPDNSTHPVTMS---------------VNPT-----HFKVKL----------------QGHRDPYPLSHY------QPL-TGAALSGQYSVWENEITVQENWD-----------------------ITSNIFSH------------------------LL-------SFSY-AFCL----NSSGVFFLCGTST------------------------------------------YICLPAN--------------------WSGVCTLVFQYPDIELLPNNQ-------TVPVPLFASVLSSDSVLRPKRSPHLFP---FLAGLG---------------------ISS---ALGTGIAGLATST----LYFQQLSKVLS-------------ETLEEIAASITTLQNQIDSLAGVVLQNR-------RALDLITAEKG--GTCLFL-QEECCF----------------------YVNQSGIV---------------------RDAARKLQERASELG---QH------SD-SWGQWPD------LGRWLP-WLTPFLGPLLFLFFLLTFGSCLLNCLTRFVSQRLGSFVQDTAKRHVDSIL--QNFQYKKLPQDSPDEDTIPT-----------------------------------------------------------------------------------------------------------------------------------------------
>SynA
--------------------------------------------------------------------------------------------------------------------------------------------------------MVRPWVFCLLLF-----------PCSSAYSDSWMP--LVNLTQHL-----------LQEANSSFSSNCWVCLSIQTQ-RSLAMPAPLRTW-T---------ETPMKLRIMYSARTLSGP----YPITDLERRLQNF-QPLTP--------------HSSFVNPDQRAI---AFLQITSVTGI--LPIL--SRIT----SVRYPDDH-VYESAQRPI-----WGSL-STQ--------------TILT-S------------------------------------------------------------QAPLCISRFFKN------SN----HATFV------------------------------GKLPASLCNHTFQL--SPSANH---------------------------------------------------------------------------------------------------------------QSIDLSSSYAF----APL---MAMPGS--KWRNPLRFSGPPSLN-S--GMPHY-SCPIDDIHC--------HTYPTTPWRSCPSFPAS-----TCYNL------TLFEPDNSSHPITLS---------------VDTT-----YFKIKL----------------QGHKDPYPLFQY------QPL-MGAALSGQYSIWEYEPTVKKNGG-----------------------ITPNIFSH------------------------LV-------SLTY-SFCL----NSSGVFFLCGNST------------------------------------------YVCLPAN--------------------WSGVCTLVFQYPDIELLPNNQ-------TISVPLFATVPSSVPASRRKRALPLLP---LLAGLG---------------------IAS---ALGLGIAGITTST----VYFQQLSKALS-------------DSLDEIATSIISLQDQIDSLAGVVLQNR-------RALDLIVAERG--GTCLFL-QEECCF----------------------YINQSGVV---------------------RHAARKLRERASELG---TS------SS-SWIQWLG------LGPWLPSWLTSLMAPILFILVLLVFRPCLLNCLTHSVSRRMSSFIHTTTEGHVDKILLLRESQYKRLPQEPPEEDAV-------------------------------------------------------------------------------------------------------------------------------------------------
>HERV9
-------------------------------------------------------------------------------------------------------------------------------------------------------------TSPILPW-----------QMTVG-----------------------------------------FVSLYQPL-LMLPLPFPQKNW-V---------FTNLTYHP--RYEGKDPF----RL--------------LNM--------------QSLADFPISDRT---KN--------T--LTGR--AIQL----LRSYISNLTYYTSNEKPI-----HGPV-TMN--------------TILT-F------------------------------------------------------------QAPLCIQRNLLS------G-------LPL------------------------------GHLLPHQCNYTLQL--QAPTDH---------------------------------------------------------------------------------------------------------------SNFRVTQ------------------TA--PFRWLVCFSGPPKIITS--SLLNKQSRFCNGKHT--------PCMTIHPWTPCSS----APTTSECLLI------PS----FNHSLEWFL---------------VDTKWFFLQWENRT-----------------QGATQFAPNTPF------QPL-TGATLASTLGVWENENNKLT---------------------------------H------------------------LF-------NIHN-QFCL----PSQGIFFLCGTST------------------------------------------YICLPTN--------------------WTGTCTLVFLSPNINIAPGNQ-------TLSVPLKA-------QVRQRRAIQLIP---LLIGLG---------------------MAT---ATGTGIASLSTSL----SYYHTLSKDFS-------------DSLQEITKSILTLQSQIDSLAAVTLQNR-------RGLDLLTAEKG--GLCTFL-GEECCF----------------------YTNQSGIV---------------------RDAARRLQEKASEIR---QC------LSNSYTNL---------WSWAT-WLLPFLGPVAAILLLLAFGPCIFNLLVKFVSSRIEAIKL----QMVLQMEP----QM----SSTNNFYRGPLDRPAGP---FTGLESSPLEDTTTAGPL-------------LRPYPAGSS----------------------------------------------------------------------------------------------
>HERV-H
--------------------------------------------------------------------------------------------------------------------------------------------------------------IP--PX-----------XTTAG-----------------------------------------FAFPFLPV-LYIAVPALQTDW-A---------TSPVSLHLXTSFNSPHLY----PP--------------KEL--------------IYFLD-RSSKTF---PD--------I--SHQQ--AAAL----LRTYLKNLSPYINSTPPI-----FGPL-TTQ--------------TIIP-V------------------------------------------------------------AAPLCISWQRPT------G-------IPL------------------------------GNISPSXCSFTLYL--QSPTTH---------------------------------------------------------------------------------------------------------------ITET-------------------------IGAFQLHITDKPSVNTD--KLKNISSNCCLGRHL--------PCISLHPWLPSPCSSDSPPRPSSCLLI------PS----PQNNSERLL---------------IDN-QRFLVHHENXT----------------SSSMQLPHQSPL------QPL-TAAALAGSLGVWVQDTPFST--------------------------------PF------------------------HF-------FTLH-LQFC----LTQGLFFLCGSST------------------------------------------YMCLPAN--------------------WTGTCTLVFLTPKIQFASGTE-------ELPVPLMT-------LTXQKRVIPLIT---LMVGLG---------------------LSASTVALGTGIAVISTSV----TTFRSLSNDFS-------------ASITDVPQTLSVLQAKVDSLAAVVLQNR-------XGLDLLTAEKG--GLCIFL-NEDCCF----------------------YLKQPGLV---------------------YDNIKKLKERDQKLA---NQ------ASNYAESPWA------LSNCMS-WVLPILSPLIPIFLLLLFGPCIFHLVSQFIQNCIQAITN----HFIRQMFLLTTPQYHPLPQDLPSAXSLPLXVPMPP---LIPLEAALRNITHSLS-----------------PYHPPKIFTAP-TLQHYFIFLIN--IRRQ------------------------------------------------------------------------
>HERVK113
-----------------------------------------------------------MNPSEMQRKA----------PPRRRRHRNRAPLTHKMNKMV---------------TSEEQMKLPSTKKAEPPTWAQLKKLTQLATKYLENTKVTQTPESMLLAALMIVSMVVSL---------------------------------PMPAGAAAANYTYWAYVPFPPLIRAVTWM-----DN-----------PIEIYVNDSVWVPGPTDDC----------CPAKPEEEGMMINISIGYRYPPICL----------------------------------------------------------------------------------GRAPGCLMPAVQNWLVEVPTVSPI---------------------------------S-----------------RFTYHMVS------GMSLRPRVNYL-----------QDFSYQRSLKFRPKG-K--------PCPKEIPK--------------------------------------------------ES--------KNTEVLVWEECVANSA------------------VILQ--NNEFGTLIDW------------------------------------------AP-----------RGQFYHNCSGQTQSCPSAQVSP---------AVDSDLTESLD-----KHKH-------K----KLQSFYPWEWGEKGI-----------STARPKIISPVS-------------------GPEHPELWRLT------------VASHHIRIWSGNQTLETRDRK-------------------------PFYTID-------LNSSLTV-PLQSCVKPPYMLVVGN--------IVI----KPDSQTITCENCRL-----------------------------------------LTCIDSTFN-------------------WQHRILLVRAREGVWIPVSM-DRPWEASPSVHILT-EVLKGVLNRSKRFIFTLI-AVIMGLIA---------------------VTATAAVAGVA------LH----SSVQSVNFVNDWQNNSTRLWNSQSSIDQ-------KLANQINDLRQTVIWMGDRLMSLE------HRFQL--QCDWNT-SDFCITPQIYNESEH---HWDMVRCHLQGREDNL--TL---------------------DISKLKEQIFEASKAHLNLVPGTEAIAGVADGLANLN---TVTWVKTIGSTTIINLILILVCLFCLLLVYRCTQQLRRDSDHRE--------------------RAMMTMVVLSK--RKGGNVGKSKRDQIVTVSV------------------------------------------------------------------------------------------------------------------------------
>JSRV
---------------------------------------MPKRRAG----FRKGWYA-----------------------------RQRNSLTHQMQRMT---------------LSE--------PTSELPTQRQIEALMPYAWNEAHVQPPVTPTNILIMLLLLLQRV------------------------------------------QNGAAAAFWAYIPDPPMIQSLGWD-----RE----I-------VPVYVNDTSLLGGKSDIH----------ISP-QQANISFYGLT---TQYPMCFS------------------------------------------------------------------------------YQSQHPH-CIQVSADIS----------------------------------------------------------------------------YPRVTISGID-----------E------KTGKKSYG-NGTGPLDIPFCDKHLSI------------------------------------------------------------GIGIDTPWTLCRARVA------------------SVYNINNANATFLWDW------------------------------------------AP-----------GGT-PDFPEYRGQHPPIFSVNT---------AP-------IY-----Q---------------TE----LWK------------------------------------------------------LLAAF------------GHG---NSLYLQPNISGTK------------------------------YGD-------VGVTGFL-YPRACVPYPFMLIQGH-----M-EITL----SLNIYHLNCSNCIL-----------------------------------------TNCIRGVAK-------------------GEQVI-IVKQPAFVMLPVEI-AEAWYDETALELLQ--RINTALSRPKRGLSLII-LGIVSLIT---------------------LIATAVTACVS------LA----QSIQAAHTVDSLSYNVTKVMGTQEDIDK-------KIEDRLSALYDVVRVLGEQVQSIN------FRMKI--QCHANY-KWICVTKKPYNTSDF---PWDKVKKHLQGIWFNTNLSL---------------------DLLQLHNEILDIENSPKATLNIADTVDNFLQNLFSNFPSLHSLWKTLIGLGIFVI--IIAIVIFVFPCVVRGLVRDFLKMRVEMLH-----------MKYRTMLQHRHLMELLKN--KERGAAGDDP---------------------------------------------------------------------------------------------------------------------------------------
>MMTV
---------------------------------------MPKHQSG----SPTDSSDLLLSGKKQRPHL----------ALRRKRRREMRKINRKVPRMN---------------LV---------PIKEKTAWQHLQALISEAEEVLKTSQTPQTSLTLFLALLSVLGP------------------------------------------PPVTGESYWAYLPKPPILHPVGWG-----ST----D------PIRVLTNQTMYLGGSPDFH----------GFRNMSGNVHFEGKS---DTLPICLS------------------------------------------------------------------------------FSFSTPTGCFQVDKQVFLSDTPTVDNN---------------------------------K-----------------PGGK----------GDKRRMWELWL-----------TTLGNSGANTKLVPI-KKKLPPKYPHCQIAFKK----------------------------------------------DAFWEG--------DESAPPRWLPCAFPDQ------------------GVSFSPKGALGLLWDF------------------------------------------SL-----------PSPSVDQSDQIKSKKNLFGNYT---------PPVNKEVHRWY-----E---------------AGWVEPTWFWENSPK-----------DPNDRDFTA----------------------LVPHTELFRLV------------AAS---RHLILKR-------------------------------------PG-------FQEHEMI-PTSACVTYPYAILLGLPQL--I-DIEK----RGSTFHISCSSCRL-----------------------------------------TNCLDSSAY-------------------DYAAI-IVKRPPYVLLPVDIGDEPWFDDSAIQTF---RYATDLIRAKRFVAAII-LGISALIA---------------------IITSFAVATTA------LV----KEMQTATFVNNLHRNVTLALSEQRIIDL-------KLEARLNALEEVVLELGQDVANLK------TRMST--RCHANY-DFICVTPLPYNATE----NWERTRAHLLGIWNDNEISY---------------------NIQELTNLISDMSKQHIDAVDLSGLAQSFANGVKALNPLDWTQYFIFIGVGALLL--V--IVLMIFPIVFQCLAKSLDQVQS------------------------DLNVLLLKK--KKGGNAAPAAEMVELPRVSYT----------------------------------------------------------------------------------------------------------------------------
>SIVcpz
--------------------------------------------------------------------------------------------------------------------------------------------MRAMERTKRSWNILSR-SMVLLTLCLTFNVATDYWVTVYYGVPVWKDAETTLFCASEAK---------PHSSEAHNIWATQACVPIDPNPEEV--------------F------LPNVTENFSMWDNPMVSQM----------QEDIISL-WEQS-LKPCVKLTPLCVTLNCSTAIFRA-------------------------------NRTSTNTTTPSTIATSPTTDTIYEMKNCSFNVTTELRDKKKQVYSLFYVDDVVKLN---------------------------------------------DGDSTNSSTYRLINCNTTAITQ------ACPKISFEP----------------------------------IPIHYCAPAGFAILKCND---------------------TNYLGTGKCHNVSTVHCTHGIRPAVTTQLILNGSLAEGNVTIRVKNASSNSGNYIVQ-------LARSVEILCRR-EGNNTRG------------------------------------------QV-QIG------PAMTFYN-------IENVVGDTRKAYCTLNGSNWEEAMSKVKK------------------------------------------ELEKITNVTNITFADQRQG----------------SDPEVENHMFNCGGE----------------FFYCNTSKLF-------------------------------NN---------KTGRGGNKSEEIILPCRIKQIVNLWTRVGK-GIYA----PPIRGNISCKSNITGILLARXEGKDNQN--------------------------NLTFRPIGGN------------MEDLWRSELYKYKVVRIEPLAVAPSKA--------------K-RRTVETEKRQKRAAFGLG-ALFL-------------------------GFLGAAGSTMGAAAVTLTV----QARQLLSGIVQQQNNLLRAIEAQQHLLQLSIWGVKQLQGRLLAVERYLQDQQIL---------------G--LWGCSG-KAICYTTVPWNKTWXGNYSYEYIWNNLTWEQWDVHVSNYTGVIFGLLEEAQGQ---------------------QEKNERELLELDKWSSLWSWFXXTHWLWYIKIFIMVVAGIVGLRICMIVISVIRRVRQGYS--PLSLQTLL----------------PVQRGPGVLDGTD--EEGGEQGRGRSVRLVTGCLPLIWDDLRSL---------LIWFYQTLS--NSACVVQRHLERLIQLILKGLRLLWEKIRLCWGVLQYWKRELKT----SAISLLDATAIRVAEGTDQIIFAAQRIGRGFLNIPRRIRQGLERALL*
>HIV-1
--------------------------------------------------------------------------------------------------------------------------------------------MRVKEKYQHLWRWGWRWGTMLLGMLMICSATEKLWVTVYYGVPVWKEATTTLFCASDAK---------AYDTEVHNVWATHACVPTDPNPQEV--------------V------LVNVTENFNMWKNDMVEQM----------HEDIISL-WDQS-LKPCVKLTPLCVSLKCTDLKNDT-------------------------------NTNS---------SSGRMIMEKGEIKNCSFNISTSIRGKVQKEYAFFYKLDIIPID-------------------------------------------------NDTTSYKLTSCNTSVITQ------ACPKVSFEP----------------------------------IPIHYCAPAGFAILKCNN---------------------KTFNGTGPCTNVSTVQCTHGIRPVVSTQLLLNGSLAEEEVVIRSVNFTDNAKTIIVQ-------LNTSVEINCTR-PNNNTRK------------------------------------------RI-RIQ----RGPGRAF-V-------TIGKIGNMRQAHCNISRAKWNNTLKQIAS------------------------------------------KLREQFGNNKTIIFKQSSG----------------GDPEIVTHSFNCGGE----------------FFYCNSTQLF-------------------------------NSTWFNSTWSTEGSNNTEGSDTITLPCRIKQIINMWQKVGK-AMYA----PPISGQIRCSSNITGLLLTRDGGNSNNE--------------------------SEIFRPGGGD------------MRDNWRSELYKYKVVKIEPLGVAPTKA--------------K-RRVV---QREKR-AVGIG-ALFL-------------------------GFLGAAGSTMGAASMTLTV----QARQLLSGIVQQQNNLLRAIEAQQHLLQLTVWGIKQLQARILAVERYLKDQQLL---------------G--IWGCSG-KLICTTAVPWNASWSN-KSLEQIWNHTTWMEWDREINNYTSLIHSLIEESQNQ---------------------QEKNEQELLELDKWASLWNWFNITNWLWYIKLFIMIVGGLVGLRIVFAVLSIVNRVRQGYS--PLSFQTHL----------------PTPRGPDRPEGIE--EEGGERDRDRSIRLVNGSLALIWDDLRSL---------CLFSYHRLR--DLLLIVTRIVELL-------GRRGWEALKYWWNLLQYWSQELKN----SAVSLLNATAIAVAEGTDRVIEVVQGACRAIRHIPRRIRQGLERILL-
>FIV
MAEGFAANRQWIGLEEAEELLDFDIATQMSEEGPLNPGVNPFRVPGITEKEKQNYCNILQPKLQDLRNEIQEVKLEEGNAGKFRRARFLRYSDESVLSLVHAFIGYCIYLGNRNKLGSLRHDIDIEAPQEECYNNRE-KGTTDNIKYGRRCCLGTVTLYLILFI------GIIIYSQTTNAQVVWRLPPL--V--------------VPVEESEIIFWDCWAPEEPACQDFLGAMIHLKAKTNISIR----------EGPTLGNWAREIWATL----------FKKATR------------Q----------------C-------------------------------RRGRIWKRWNETIT-GPSG---CANNTC-YNV-----SVIVPDYQCYLDRVDTWL------------------------------------------------------------------------------------------------------------------QGKINISLCLTGGKMLYNKVTKQLSYCTDPLQIPLI------NYTFGPNQTCMWNTSQIQDPEIPKCGWWNQMAY-------YNSCKWEEA------------------KVKFHC------------------------------------------------------------------------------------------------------QRTQSQPGSWFRAI-------S----SWKQRNRWEWRPDFESKKVKISLQCNSTKN-LTFAMRSSG----------------DYGEVTGAWIEFGCHRNKSK----LHAEARFRIRCRWNVGSNTSLIDTCGNTQKVSGANPVDCTMYSNKMYNCSLQNGFTMKVDD---LI----------------MHFNMKK-AVEM----YNIAGNWSCTSDLP------SSWGYMNCNCTNSSSSYS--------------GTKMACPSNRGILRNWYNPVA------GLRQSLEQYQVVKQPDYLVVPEEV--------------M-E----YKPRRKRAAIHV--MLAL---A---------------------AVLSIAGAGTGATAIGMVT----QYHQV---LAT-----------HQEAVEKVTEALKINNLRLVTLEHQVLVIGLKVEAMEKFLYTAFAMQE--LGCNQN-QFFCKI--PP-------ELWTRYNMTINQTIWNHGNIT--------LGEWYN---QTKDLQQKFYEIIMDIEQNNVQGKKGIQQLQKWEDWVGWIG--NIPQYLKGLLGGILGIGLGVLLLILCLPTLVDCIRNCIHKILGYTV----------------------IAMP-EV---EGEEIQPQMELRRNGRQCGMSEKEEE-----------------------------------------------------------------------------------------------------------------------
>Visna_Maedi_Virus
--------------------------MASKESKPSR-----TTRRGMEPPLRETWNQVLQELVKRQQQE-------EEEQQGLVSGKK---------------------------KSWVSIDLLGTEGKDIKKVNI----WEPCEKWFAQVVWGVLWVLQIVLW------GCLMWEVRKGNQCQAEEVIA--LVSDPGGFQRVQHVETVPVTCVTKNFTQWGCQPEGAY-----PDPELEYRNISREI------LEEVYKQDWPWNTYHWPLW----------QMENMRQ-WMKE-NEKEYK----------------E-------------------------------RTNKTKEDIDDLVA-GR-----IRGRFC-VP------------YPYALLRCEEWCWYPESINQE---------------------------------TGHAEKIKINCTKAKAVSCTEKMSLA------AVQRVYWEKED-----------E---------------ESMKFLNIKACNISLRC--QDEGKSPGGCVQGYPIPKGAEIIPEAMKYLRGKKSRYGGIKDKNGEL---KLPLSVRV-------WVRMANLSG------------------WVNGTPP-----YWSA------------------------------------------RINGST----GINGTRWYGIGTLHHLGCNISSNPERGICNFTGELWIGGDKFPYYYTPSWNC-S-------Q----NWTGHPVWHVFRYLDMTEHMTSRCIQRPKRHNITVGNGTI----------------TGNCSVTNWDGCNCTRSGNHL-YNSTSGGLLVIICRQNST-----------ITGIMGTNTNWTTMWN-IYQNCSRCNNSSLDRTGSGTLG----------------TVNNLKC-SLPH----RNESNKWTCKSQRDSYIAGRDFWGK------------V--------------KAKYSCESNLGGLDSMMHQQMLLQRYQVIRVRAYTYGVVEMPQSYMEAQGE--------------N-KRSRRNLQRKKRGIGLVI-VLAI---M---------------------AIIAAAGAGLGVANAVQQS----YTRTAVQSLANATAAQQEVLEASYAMVQHIAKGIRILEAR--------------VARVEALVDRMMVYQE--LDCWHY-QHYCVT--STRSEVANYVNWTRFKDNCTWQQWEEEIEQHEGNLSLLLREAALQVHIAQRDARRIPDAW-----------KAIQEAFNWSSWFSW------LKYIPWIIMGIVGLMCFRILMCVISMCLQAYKQVK-QIRYTQVT----------------------VVIEAPV---ELE--EKQKRNGDGTNGCASLEHERRTSHRSFIQIWRATWWAWKTSPWRHNWRTMPYI-----TLLP-------ILVIWQWMEENGWNGENQHKKKKERVDCQDREQMPTLENDYVEL---------------------------
