# Supplementary material for: Cross-species transmission of an ancient endogenous retrovirus and convergent co-option of its envelope gene in two mammalian orders
Source: PLoS Genet. 2022 Oct 14;18(10):e1010458. doi: 10.1371/journal.pgen.1010458 (PMC9604959; doi:10.1371/journal.pgen.1010458)
Supplement: S4 File — (CSV) [file pgen.1010458.s004.csv]

	Bos_taurus	Bos_mutus	Bison_bison	Bos_indicus	Syncerus_caffer	Bubalus_bubalis	Tragelaphus_scriptus	Tragelaphus_strepsiceros	Cephalophus_harveyi	Hippotragus_niger	Sylvicapra_grimmia	Capra_hircus	Ovis_aries	Raphicerus_campestris	Litocranius_walleri	Philantomba_maxwellii	Hippotragus_equinus	Pseudois_nayaur	Ammotragus_lervia	Ovis_canadensis	Ovis_nivicola	Nanger_granti	Eudorcas_thomsonii	Ourebia_ourebi	Antidorcas_marsupialis	Alces_alces	Moschus_chrysogaster	Connochaetes_taurinus	Oreamnos_americanus	Oryx_dammah	Capra_sibrica	Capra_ibex	Hemitragus_hylocrius	Giraffa_camelopardalis	Kobus_ellipsiprymnus	Pantholops_hodgsonii	Oryx_gazella	Procapra_przewalskii	Beatragus_hunteri	Hydropotes_inermis	Kobus_leche	Damaliscus_lunatus	Neotragus_pygmaeus	Rangifer_tarandus	Neotragus_moschatus	Axis_porcinus	Capreolus_pygargus	Antilocapra_americana	Elaphurus_davidianus
Bos_taurus		100	99.8	99.9	98.8	98.7	98.2	97.6	97.2	97	97	96.9	96.8	96.8	96.8	96.7	96.6	96.6	96.6	96.6	96.5	96.5	96.5	96.4	96.4	96.4	96.3	96.3	96.3	96.2	96.2	96.2	96.2	96.2	96.1	96.1	96.1	95.9	95.9	95.9	95.8	95.8	95.7	95.6	95.5	95.5	95.5	95.4	95.3
Bos_mutus	100		99.8	99.9	98.8	98.7	98.2	97.6	97.2	97	97	96.9	96.8	96.8	96.8	96.7	96.6	96.6	96.6	96.6	96.5	96.5	96.5	96.4	96.4	96.4	96.3	96.3	96.3	96.2	96.2	96.2	96.2	96.2	96.1	96.1	96.1	95.9	95.9	95.9	95.8	95.8	95.7	95.6	95.5	95.5	95.5	95.4	95.3
Bison_bison	99.8	99.8		99.7	98.6	98.5	98.1	97.5	97.1	96.9	96.9	96.8	96.7	96.7	96.7	96.6	96.5	96.5	96.5	96.5	96.4	96.4	96.4	96.3	96.3	96.3	96.2	96.2	96.2	96.1	96.1	96.1	96.1	96.1	96	96	96	95.8	95.8	95.8	95.7	95.7	95.6	95.5	95.4	95.4	95.4	95.3	95.2
Bos_indicus	99.9	99.9	99.7		98.7	98.6	98.1	97.5	97.1	97	96.9	96.8	96.7	96.7	96.7	96.6	96.6	96.5	96.5	96.5	96.4	96.5	96.4	96.3	96.3	96.3	96.2	96.3	96.2	96.2	96.1	96.1	96.1	96.2	96	96	96.1	95.8	95.9	95.9	95.7	95.8	95.6	95.6	95.4	95.5	95.4	95.4	95.2
Syncerus_caffer	98.8	98.8	98.6	98.7		99.1	98.2	97.6	97	96.6	96.6	96.7	96.6	96.6	96.8	96.3	96.2	96.4	96.4	96.4	96.3	96.3	96.3	96.4	96.2	96	96.3	95.9	96.1	95.8	96	96	96	96	95.9	95.8	95.7	95.7	95.5	95.5	95.6	95.4	95.5	95.2	95.5	95.1	95.1	95.2	94.9
Bubalus_bubalis	98.7	98.7	98.5	98.6	99.1		98	97.3	96.9	96.5	96.7	96.4	96.3	96.5	96.7	96.2	96.1	96.1	96.1	96.1	96	96.2	96.2	96.3	96.3	96.1	96.2	95.8	96	95.7	95.7	95.7	95.7	96.1	95.8	95.6	95.6	95.8	95.4	95.6	95.5	95.3	95.6	95.5	95.2	95	95.2	95	94.8
Tragelaphus_scriptus	98.2	98.2	98.1	98.1	98.2	98		99.1	97	96.6	96.4	96.7	96.4	96.6	96.7	96.3	96.3	96.4	96.5	96.2	96.1	96.4	96.4	96.2	96.2	96	96.1	95.9	95.9	95.8	96	96	95.8	96	95.8	95.7	95.7	95.7	95.5	95.6	95.5	95.4	95.5	95.4	95.5	95	95.1	94.9	94.9
Tragelaphus_strepsiceros	97.6	97.6	97.5	97.5	97.6	97.3	99.1		96.7	96	95.9	96.2	95.8	96	96.1	95.9	95.8	95.9	96	95.6	95.5	96	96	95.7	95.6	95.4	95.5	95.5	95.3	95.2	95.9	95.9	95.2	95.4	95.4	95.1	95.1	95.1	95.2	95	95.1	95.1	95.1	94.8	95.3	94.4	94.5	94.6	94.3
Cephalophus_harveyi	97.2	97.2	97.1	97.1	97	96.9	97	96.7		98.4	98.9	98.4	98	98.3	98.5	98.8	98.2	98.1	98.1	98	97.9	98.6	98.6	98.4	98.3	96.2	96.1	97.8	97.9	97.8	97.9	97.9	97.7	96.1	97.9	97.5	97.8	97.8	97.5	95.6	97.7	97.4	97.6	95.6	96.3	95	95.4	95.1	95
Hippotragus_niger	97	97	96.9	97	96.6	96.5	96.6	96	98.4		97.9	98.8	98.3	97.9	97.9	97.8	99.6	98.5	98.5	98.3	98.2	98	97.8	97.8	97.8	96.2	96.1	98.2	98	99.2	98.1	98.1	97.9	96.5	97.6	97.7	99.1	97.3	97.8	95.8	97.3	97.8	97.2	95.9	96.1	95.2	95.4	95.2	95.2
Sylvicapra_grimmia	97	97	96.9	96.9	96.6	96.7	96.4	95.9	98.9	97.9		98.1	97.9	97.8	98.2	98.3	97.8	97.8	97.8	97.9	97.8	97.9	97.9	97.8	98	95.9	96	97.4	97.7	97.4	97.5	97.5	97.6	95.8	97.5	97.2	97.3	97.6	97	95.5	97.2	96.9	97.3	95.5	96	94.9	95.1	95	94.7
Capra_hircus	96.9	96.9	96.8	96.8	96.7	96.4	96.7	96.2	98.4	98.8	98.1		99.1	98.1	98.1	98.1	98.8	99.5	99.5	99.1	99	98	98	98	97.9	96.4	96.5	98.2	98.6	98.2	99.3	99.3	98.7	96.1	97.6	98.2	98.2	97.5	98	96	97.3	97.9	97.4	95.7	96.5	95.4	95.6	95.4	95.6
Ovis_aries	96.8	96.8	96.7	96.7	96.6	96.3	96.4	95.8	98	98.3	97.9	99.1		98.1	97.9	97.6	98.1	98.8	98.8	99.6	99.5	97.7	97.7	97.7	97.6	96.1	96.4	97.8	99.1	97.8	98.4	98.4	99.2	96	97.2	97.8	97.8	97.1	97.4	95.7	96.9	97.3	96.9	95.8	96	95.5	95.3	95.1	95.3
Raphicerus_campestris	96.8	96.8	96.7	96.7	96.6	96.5	96.6	96	98.3	97.9	97.8	98.1	98.1		98.4	97.8	97.6	97.8	97.8	97.9	97.8	98.2	98.2	97.9	98.2	96.3	96	97.4	97.8	97.2	97.5	97.5	97.6	96	97.3	97.2	97.1	97.8	97	95.7	97	96.9	96.7	95.9	95.9	95.3	95.5	95	95.1
Litocranius_walleri	96.8	96.8	96.7	96.7	96.8	96.7	96.7	96.1	98.5	97.9	98.2	98.1	97.9	98.4		98.2	97.9	97.8	98	97.8	97.8	98.5	98.5	98.1	98.8	96.1	96.4	97.8	97.7	97.4	97.5	97.5	97.6	96	97.7	97.2	97.3	97.9	97.4	95.9	97.4	97.3	96.9	95.7	96	95.1	95.3	95	95.1
Philantomba_maxwellii	96.7	96.7	96.6	96.6	96.3	96.2	96.3	95.9	98.8	97.8	98.3	98.1	97.6	97.8	98.2		97.8	97.8	97.8	97.6	97.7	97.9	97.9	97.9	97.8	95.9	95.8	97.8	97.6	97.2	97.5	97.5	97.4	95.6	97.3	96.9	97.1	97.4	97.6	95.5	97	97.5	96.9	95.3	95.8	94.9	95.4	95.1	95.1
Hippotragus_equinus	96.6	96.6	96.5	96.6	96.2	96.1	96.3	95.8	98.2	99.6	97.8	98.8	98.1	97.6	97.9	97.8		98.5	98.7	98.1	98	98	97.8	97.8	97.6	95.8	95.7	98	97.8	99	98.1	98.1	97.8	96.1	97.6	97.5	98.9	97.1	97.8	95.6	97.3	97.8	97	95.5	95.9	95	95	95	94.8
Pseudois_nayaur	96.6	96.6	96.5	96.5	96.4	96.1	96.4	95.9	98.1	98.5	97.8	99.5	98.8	97.8	97.8	97.8	98.5		99.2	98.8	98.7	97.9	97.9	97.8	97.7	96.1	96.4	98.1	98.3	98.1	99.4	99.4	98.4	96	97.5	98.1	98.1	97.6	97.8	95.9	97.2	97.8	97.1	95.6	96.2	95.3	95.5	95.3	95.5
Ammotragus_lervia	96.6	96.6	96.5	96.5	96.4	96.1	96.5	96	98.1	98.5	97.8	99.5	98.8	97.8	98	97.8	98.7	99.2		98.8	98.7	97.9	97.9	97.9	97.7	96.1	96.2	97.9	98.3	97.9	98.8	98.8	98.4	95.8	97.5	97.9	97.9	97.2	97.9	95.9	97.2	97.8	97.1	95.4	96.2	95.3	95.5	95.1	95.5
Ovis_canadensis	96.6	96.6	96.5	96.5	96.4	96.1	96.2	95.6	98	98.3	97.9	99.1	99.6	97.9	97.8	97.6	98.1	98.8	98.8		99.9	97.7	97.7	97.7	97.6	95.9	96.2	97.8	99.1	97.8	98.4	98.4	99.6	95.8	97.2	97.8	97.8	97.1	97.4	95.5	96.9	97.3	96.9	95.6	96	95.3	95.1	94.9	95.1
Ovis_nivicola	96.5	96.5	96.4	96.4	96.3	96	96.1	95.5	97.9	98.2	97.8	99	99.5	97.8	97.8	97.7	98	98.7	98.7	99.9		97.6	97.6	97.6	97.5	95.8	96.3	97.8	99	97.7	98.3	98.3	99.7	95.7	97.1	97.7	97.7	97	97.5	95.4	96.8	97.4	96.8	95.5	95.9	95.2	95	95	95.2
Nanger_granti	96.5	96.5	96.4	96.5	96.3	96.2	96.4	96	98.6	98	97.9	98	97.7	98.2	98.5	97.9	98	97.9	97.9	97.7	97.6		99.4	98	98.1	95.9	95.7	97.7	97.6	97.5	97.6	97.6	97.3	95.9	97.8	97.1	97.4	97.9	97.5	95.9	97.5	97.4	96.7	95.5	95.9	95.1	95.3	94.8	94.7
Eudorcas_thomsonii	96.5	96.5	96.4	96.4	96.3	96.2	96.4	96	98.6	97.8	97.9	98	97.7	98.2	98.5	97.9	97.8	97.9	97.9	97.7	97.6	99.4		98	98.1	95.9	95.7	97.5	97.6	97.4	97.6	97.6	97.3	95.7	97.8	97.1	97.3	97.9	97.3	95.7	97.5	97.2	96.7	95.3	95.9	94.9	95.3	94.6	94.7
Ourebia_ourebi	96.4	96.4	96.3	96.3	96.4	96.3	96.2	95.7	98.4	97.8	97.8	98	97.7	97.9	98.1	97.9	97.8	97.8	97.9	97.7	97.6	98	98		97.9	95.6	95.9	97.3	97.6	97.3	97.4	97.4	97.3	95.9	97.6	96.9	97.2	97.5	97.3	95	97.3	97.2	96.6	95	95.9	94.4	95	94.5	94.6
Antidorcas_marsupialis	96.4	96.4	96.3	96.3	96.2	96.3	96.2	95.6	98.3	97.8	98	97.9	97.6	98.2	98.8	97.8	97.6	97.7	97.7	97.6	97.5	98.1	98.1	97.9		95.7	95.8	97.4	97.5	97.2	97.3	97.3	97.2	95.6	97.3	97	97.1	97.8	97	95.3	97	96.9	96.7	95.3	95.8	94.5	94.9	94.4	94.5
Alces_alces	96.4	96.4	96.3	96.3	96	96.1	96	95.4	96.2	96.2	95.9	96.4	96.1	96.3	96.1	95.9	95.8	96.1	96.1	95.9	95.8	95.9	95.9	95.6	95.7		96.4	95.4	95.7	95.4	95.7	95.7	95.5	96.9	95.3	95.4	95.4	95.2	95	98.4	95	94.9	94.9	98.1	95	98	98.3	96.5	97.7
Moschus_chrysogaster	96.3	96.3	96.2	96.2	96.3	96.2	96.1	95.5	96.1	96.1	96	96.5	96.4	96	96.4	95.8	95.7	96.4	96.2	96.2	96.3	95.7	95.7	95.9	95.8	96.4		95.5	95.7	95.3	96	96	96	96.2	95.4	95.3	95.3	95.3	95.2	96.1	95.2	95.2	95.1	95.6	94.9	95.5	95.5	95.2	95.6
Connochaetes_taurinus	96.3	96.3	96.2	96.3	95.9	95.8	95.9	95.5	97.8	98.2	97.4	98.2	97.8	97.4	97.8	97.8	98	98.1	97.9	97.8	97.8	97.7	97.5	97.3	97.4	95.4	95.5		97.7	97.8	97.8	97.8	97.6	95.8	96.8	97.3	97.8	97.1	98.8	95	96.5	98.7	96.5	94.9	95.7	94.6	94.6	94.7	94.9
Oreamnos_americanus	96.3	96.3	96.2	96.2	96.1	96	95.9	95.3	97.9	98	97.7	98.6	99.1	97.8	97.7	97.6	97.8	98.3	98.3	99.1	99	97.6	97.6	97.6	97.5	95.7	95.7	97.7		97.5	97.9	97.9	98.7	95.6	96.9	97.5	97.5	97	97.3	95	96.6	97.2	96.4	95.3	95.5	94.8	94.8	94.6	94.6
Oryx_dammah	96.2	96.2	96.1	96.2	95.8	95.7	95.8	95.2	97.8	99.2	97.4	98.2	97.8	97.2	97.4	97.2	99	98.1	97.9	97.8	97.7	97.5	97.4	97.3	97.2	95.4	95.3	97.8	97.5		97.8	97.8	97.4	95.7	97	97.5	99.8	96.9	97.3	95	96.7	97.2	96.6	95.1	95.6	94.4	94.7	94.4	94.4
Capra_sibrica	96.2	96.2	96.1	96.1	96	95.7	96	95.9	97.9	98.1	97.5	99.3	98.4	97.5	97.5	97.5	98.1	99.4	98.8	98.4	98.3	97.6	97.6	97.4	97.3	95.7	96	97.8	97.9	97.8		100	98	95.8	97.1	97.8	97.8	97	97.4	95.3	96.8	97.5	96.9	95.2	96	95	94.9	94.9	95.2
Capra_ibex	96.2	96.2	96.1	96.1	96	95.7	96	95.9	97.9	98.1	97.5	99.3	98.4	97.5	97.5	97.5	98.1	99.4	98.8	98.4	98.3	97.6	97.6	97.4	97.3	95.7	96	97.8	97.9	97.8	100		98	95.8	97.1	97.8	97.8	97	97.4	95.3	96.8	97.5	96.9	95.2	96	95	94.9	94.9	95.2
Hemitragus_hylocrius	96.2	96.2	96.1	96.1	96	95.7	95.8	95.2	97.7	97.9	97.6	98.7	99.2	97.6	97.6	97.4	97.8	98.4	98.4	99.6	99.7	97.3	97.3	97.3	97.2	95.5	96	97.6	98.7	97.4	98	98		95.4	97	97.4	97.4	96.7	97.2	95.1	96.7	97.1	96.5	95.2	95.6	94.9	94.7	94.7	94.9
Giraffa_camelopardalis	96.2	96.2	96.1	96.2	96	96.1	96	95.4	96.1	96.5	95.8	96.1	96	96	96	95.6	96.1	96	95.8	95.8	95.7	95.9	95.7	95.9	95.6	96.9	96.2	95.8	95.6	95.7	95.8	95.8	95.4		95.8	95.1	95.6	95.1	95.4	96.6	95.5	95.5	94.8	96.7	95	96	96.2	96.1	95.8
Kobus_ellipsiprymnus	96.1	96.1	96	96	95.9	95.8	95.8	95.4	97.9	97.6	97.5	97.6	97.2	97.3	97.7	97.3	97.6	97.5	97.5	97.2	97.1	97.8	97.8	97.6	97.3	95.3	95.4	96.8	96.9	97	97.1	97.1	97	95.8		96.5	96.9	97.2	96.4	95.1	99.7	96.3	96.7	94.7	95.9	94.3	94.7	94.1	94.3
Pantholops_hodgsonii	96.1	96.1	96	96	95.8	95.6	95.7	95.1	97.5	97.7	97.2	98.2	97.8	97.2	97.2	96.9	97.5	98.1	97.9	97.8	97.7	97.1	97.1	96.9	97	95.4	95.3	97.3	97.5	97.5	97.8	97.8	97.4	95.1	96.5		97.5	96.7	96.7	94.8	96.2	96.6	96.2	94.7	95.2	94.2	94.7	94.6	94.4
Oryx_gazella	96.1	96.1	96	96.1	95.7	95.6	95.7	95.1	97.8	99.1	97.3	98.2	97.8	97.1	97.3	97.1	98.9	98.1	97.9	97.8	97.7	97.4	97.3	97.2	97.1	95.4	95.3	97.8	97.5	99.8	97.8	97.8	97.4	95.6	96.9	97.5		96.8	97.2	95	96.6	97.1	96.5	95.1	95.5	94.4	94.7	94.4	94.4
Procapra_przewalskii	95.9	95.9	95.8	95.8	95.7	95.8	95.7	95.1	97.8	97.3	97.6	97.5	97.1	97.8	97.9	97.4	97.1	97.6	97.2	97.1	97	97.9	97.9	97.5	97.8	95.2	95.3	97.1	97	96.9	97	97	96.7	95.1	97.2	96.7	96.8		96.6	95.2	97	96.5	96.2	95	95.6	94.1	94.9	94.2	94.1
Beatragus_hunteri	95.9	95.9	95.8	95.9	95.5	95.4	95.5	95.2	97.5	97.8	97	98	97.4	97	97.4	97.6	97.8	97.8	97.9	97.4	97.5	97.5	97.3	97.3	97	95	95.2	98.8	97.3	97.3	97.4	97.4	97.2	95.4	96.4	96.7	97.2	96.6		94.6	96.1	99.1	96	94.5	95.3	94.2	94.4	94.5	94.7
Hydropotes_inermis	95.9	95.9	95.8	95.9	95.5	95.6	95.6	95	95.6	95.8	95.5	96	95.7	95.7	95.9	95.5	95.6	95.9	95.9	95.5	95.4	95.9	95.7	95	95.3	98.4	96.1	95	95	95	95.3	95.3	95.1	96.6	95.1	94.8	95	95.2	94.6		94.8	94.5	94.8	98.1	94.3	97.8	98.3	95.7	97.3
Kobus_leche	95.8	95.8	95.7	95.7	95.6	95.5	95.5	95.1	97.7	97.3	97.2	97.3	96.9	97	97.4	97	97.3	97.2	97.2	96.9	96.8	97.5	97.5	97.3	97	95	95.2	96.5	96.6	96.7	96.8	96.8	96.7	95.5	99.7	96.2	96.6	97	96.1	94.8		96	96.4	94.4	95.8	94.2	94.4	93.8	94.2
Damaliscus_lunatus	95.8	95.8	95.7	95.8	95.4	95.3	95.4	95.1	97.4	97.8	96.9	97.9	97.3	96.9	97.3	97.5	97.8	97.8	97.8	97.3	97.4	97.4	97.2	97.2	96.9	94.9	95.2	98.7	97.2	97.2	97.5	97.5	97.1	95.5	96.3	96.6	97.1	96.5	99.1	94.5	96		95.9	94.6	95.2	94.3	94.3	94.6	94.8
Neotragus_pygmaeus	95.7	95.7	95.6	95.6	95.5	95.6	95.5	95.1	97.6	97.2	97.3	97.4	96.9	96.7	96.9	96.9	97	97.1	97.1	96.9	96.8	96.7	96.7	96.6	96.7	94.9	95.1	96.5	96.4	96.6	96.9	96.9	96.5	94.8	96.7	96.2	96.5	96.2	96	94.8	96.4	95.9		94.6	95.2	94.2	94.2	93.9	94.2
Rangifer_tarandus	95.6	95.6	95.5	95.6	95.2	95.5	95.4	94.8	95.6	95.9	95.5	95.7	95.8	95.9	95.7	95.3	95.5	95.6	95.4	95.6	95.5	95.5	95.3	95	95.3	98.1	95.6	94.9	95.3	95.1	95.2	95.2	95.2	96.7	94.7	94.7	95.1	95	94.5	98.1	94.4	94.6	94.6		94.1	97.6	97.6	95.7	97.2
Neotragus_moschatus	95.5	95.5	95.4	95.4	95.5	95.2	95.5	95.3	96.3	96.1	96	96.5	96	95.9	96	95.8	95.9	96.2	96.2	96	95.9	95.9	95.9	95.9	95.8	95	94.9	95.7	95.5	95.6	96	96	95.6	95	95.9	95.2	95.5	95.6	95.3	94.3	95.8	95.2	95.2	94.1		93.6	94.2	93.8	93.6
Axis_porcinus	95.5	95.5	95.4	95.5	95.1	95	95	94.4	95	95.2	94.9	95.4	95.5	95.3	95.1	94.9	95	95.3	95.3	95.3	95.2	95.1	94.9	94.4	94.5	98	95.5	94.6	94.8	94.4	95	95	94.9	96	94.3	94.2	94.4	94.1	94.2	97.8	94.2	94.3	94.2	97.6	93.6		97.1	95.6	98.3
Capreolus_pygargus	95.5	95.5	95.4	95.4	95.1	95.2	95.1	94.5	95.4	95.4	95.1	95.6	95.3	95.5	95.3	95.4	95	95.5	95.5	95.1	95	95.3	95.3	95	94.9	98.3	95.5	94.6	94.8	94.7	94.9	94.9	94.7	96.2	94.7	94.7	94.7	94.9	94.4	98.3	94.4	94.3	94.2	97.6	94.2	97.1		95.8	97.2
Antilocapra_americana	95.4	95.4	95.3	95.4	95.2	95	94.9	94.6	95.1	95.2	95	95.4	95.1	95	95	95.1	95	95.3	95.1	94.9	95	94.8	94.6	94.5	94.4	96.5	95.2	94.7	94.6	94.4	94.9	94.9	94.7	96.1	94.1	94.6	94.4	94.2	94.5	95.7	93.8	94.6	93.9	95.7	93.8	95.6	95.8		95.1
Elaphurus_davidianus	95.3	95.3	95.2	95.2	94.9	94.8	94.9	94.3	95	95.2	94.7	95.6	95.3	95.1	95.1	95.1	94.8	95.5	95.5	95.1	95.2	94.7	94.7	94.6	94.5	97.7	95.6	94.9	94.6	94.4	95.2	95.2	94.9	95.8	94.3	94.4	94.4	94.1	94.7	97.3	94.2	94.8	94.2	97.2	93.6	98.3	97.2	95.1
Cervus_hanglu	95.2	95.2	95.1	95.1	94.8	94.7	94.8	94.2	94.9	94.9	94.6	95.3	95	95	95	95	94.5	95.2	95.2	94.8	94.9	94.6	94.6	94.5	94.4	97.8	95.5	94.6	94.3	94.2	94.9	94.9	94.6	95.9	94.2	94.2	94.2	94	94.4	97.4	94.1	94.5	94.1	97.3	93.7	98.2	97.3	95.2	99.7
Cervus_elaphus	95.1	95.1	95	95	94.7	94.6	94.7	94.2	94.8	94.8	94.5	95.2	94.9	94.9	94.9	94.9	94.4	95.1	95.1	94.7	94.8	94.5	94.5	94.4	94.3	97.7	95.4	94.5	94.2	94.1	94.8	94.8	94.5	95.8	94.2	94.1	94.1	93.9	94.3	97.3	94	94.4	94	97.2	93.6	98.1	97.2	95.1	99.6
Przewalskium_albirostris	95.1	95.1	95	95	94.7	94.6	94.9	94.3	94.8	94.8	94.5	95.2	94.9	94.9	94.9	94.9	94.4	95.1	95.1	94.7	94.8	94.5	94.5	94.4	94.3	97.7	95.4	94.5	94.2	94.1	94.8	94.8	94.5	95.8	94.2	94.1	94.1	93.9	94.3	97.3	94	94.4	94	97.2	93.8	98.1	97.2	95.2	99.6
Odocoileus_hemionus	95.1	95.1	95	95	94.7	95	94.9	94.4	95	95	94.9	95	94.9	95.1	94.9	94.7	94.6	94.7	94.9	94.7	94.6	94.5	94.5	94.2	94.5	97.4	94.7	94.2	94.4	94.2	94.3	94.3	94.3	95.7	94.2	94.2	94.2	94.2	93.9	97.2	93.9	93.8	94.2	98.3	93.5	96.5	97.1	94.8	96.3
Odocoileus_virginianus	94.9	94.9	94.8	94.9	94.7	94.8	94.9	94.3	94.8	95.2	94.7	95.2	95	95	94.9	94.6	94.8	94.9	94.9	94.8	94.7	94.7	94.5	94.2	94.5	97.4	94.9	94.3	94.3	94.4	94.5	94.5	94.4	95.9	94.2	94.1	94.4	94.2	94	97.6	93.9	94	94.2	98.4	93.6	96.8	97.1	94.8	96.5
Muntiacus_muntjak	94.8	94.8	94.7	94.7	94.8	94.7	94.6	94.1	94.9	94.9	94.6	95.5	95.3	94.9	95	94.9	94.7	95.4	95.4	95.1	95.2	94.8	94.8	94.7	94.6	97.7	95.4	94.5	94.6	94.3	94.8	94.8	94.9	95.7	94.5	94.3	94.3	94.2	94.3	97.5	94.2	94.2	94.1	97	93.9	97.1	97.6	94.9	97.6
Muntiacus_crinifrons	94.8	94.8	94.7	94.7	94.6	94.5	94.6	94.1	94.9	94.9	94.6	95.5	95.3	94.9	95	94.9	94.7	95.4	95.4	95.1	95.2	94.8	94.8	94.5	94.6	97.7	95.2	94.5	94.6	94.3	94.8	94.8	94.9	95.5	94.3	94.3	94.3	94.2	94.3	97.5	94.1	94.2	94.1	97	93.7	97.1	97.6	94.9	97.6
Muntiacus_reevesi	94.7	94.7	94.6	94.6	94.5	94.4	94.5	94	94.8	94.8	94.5	95.4	95.2	94.8	94.9	94.8	94.6	95.3	95.3	95	95.1	94.7	94.7	94.4	94.5	97.6	95.1	94.4	94.5	94.2	94.7	94.7	94.8	95.4	94.2	94.2	94.2	94.1	94.2	97.4	94	94.2	94	96.9	93.6	97	97.5	94.8	97.5
Megaptera_novaeangliae	88.6	88.6	88.5	88.5	87.9	88	88	87.5	87.8	88.1	88.1	88.4	88.2	88.1	88	87.9	88	88.2	88.1	88	87.9	88.1	87.8	87.3	87.5	89.1	88	87.8	87.9	87.5	88	88	88	88.8	87.9	87	87.5	87	87.3	89.2	87.8	87.4	86.9	88.9	86.4	89	88.6	88.8	88.5
Tragulus_kanchil	88.6	88.6	88.5	88.5	88.4	88.6	88.1	87.8	88.7	88.5	88.5	88.7	88.1	88.8	88.4	88.4	88.4	88.5	88.4	87.9	87.8	88.3	88.5	88.5	88.4	89	88.8	88	87.7	87.8	88.2	88.2	87.7	89	88.2	87.6	87.7	88.3	87.9	88.8	87.9	88.3	87.7	89.1	87.6	88.4	88.4	88.6	88.3
Balaenoptera_acutorostrata	88.5	88.5	88.4	88.5	87.8	87.9	87.9	87.4	87.7	88	88	88.3	88.1	88	87.9	87.8	87.9	88.1	88	87.9	87.8	88	87.7	87.2	87.4	89	87.9	87.7	87.8	87.4	87.9	87.9	87.9	88.7	88	86.9	87.4	86.9	87.2	89.1	87.9	87.3	86.8	88.8	86.5	88.9	88.5	88.7	88.6
Monodon_monoceros	88.5	88.5	88.4	88.5	87.8	88.1	87.9	87.5	87.6	87.7	87.9	88	87.8	87.7	87.6	87.6	87.6	87.8	87.7	87.6	87.5	87.7	87.4	86.9	87.1	89.2	87.7	87.5	87.5	87.1	87.6	87.6	87.6	88.7	87.3	86.8	87.1	86.6	87	89.1	87.2	87.1	86.7	88.8	86.6	88.9	88.5	88.9	88.2
Delphinapterus_leucas	88.3	88.3	88.2	88.3	87.6	87.9	87.7	87.3	87.4	87.5	87.7	87.8	87.6	87.5	87.4	87.4	87.4	87.6	87.5	87.4	87.3	87.5	87.2	86.7	86.9	89	87.5	87.3	87.3	86.9	87.4	87.4	87.4	88.5	87.1	86.6	86.9	86.5	86.8	88.9	87	86.9	86.5	88.6	86.5	88.7	88.3	88.7	88
Neophoaena_asaeorientalis	88.2	88.2	88.1	88.2	87.5	87.8	87.8	87.4	87.5	87.6	87.6	87.9	87.5	87.6	87.5	87.5	87.5	87.8	87.8	87.3	87.2	87.6	87.3	87	87	88.9	87.4	87.5	87.2	87.1	87.6	87.6	87.3	88.6	87.2	86.8	87.1	86.6	87.1	89	87.1	87.2	86.6	88.7	86.5	88.4	88.6	88.5	88.3
Tragulus_javanicus	88.2	88.2	88.1	88.1	88	88.2	87.7	87.4	88.3	88.1	88.1	88.3	87.9	88.4	88	88	88	88.1	88	87.7	87.6	87.9	88.1	88.1	88	88.6	88.4	87.6	87.5	87.4	87.8	87.8	87.5	88.6	87.8	87.2	87.3	87.8	87.5	88.4	87.5	87.9	87.3	88.7	87.2	88	88	88.2	87.9
Lipotes_vexillifer	88.1	88.1	88	88.1	87.4	87.7	87.9	87.5	87.4	87.7	87.5	88	87.7	87.7	87.6	87.5	87.6	87.7	87.7	87.5	87.4	87.6	87.3	87	87.1	88.8	87.8	87.4	87.6	87.1	87.6	87.6	87.5	88.7	87.2	86.6	87.1	86.5	86.9	88.8	87.1	87	86.7	88.8	86.2	88.7	88.2	88.1	88.4
Phocoena_sinus	88	88	87.9	88	87.3	87.6	87.6	87.2	87.3	87.6	87.4	87.9	87.5	87.6	87.5	87.4	87.5	87.7	87.8	87.3	87.2	87.6	87.3	87	87	89	87.4	87.4	87.3	87	87.5	87.5	87.3	88.6	87.2	86.5	87	86.5	87.1	89.1	87.1	87.2	86.5	88.8	86.5	88.5	88.7	88.3	88.4
Phacochoerus_africanus	82.6	82.6	82.5	82.5	82.5	82.1	82.1	81.6	82.5	82.7	82.7	82.7	82.9	82.7	82.7	82.4	82.7	82.8	82.7	83	82.9	82.7	82.4	82.3	81.9	83.1	82.5	82.4	82.4	82	82.5	82.5	82.7	82.8	82.5	81.7	82	81.9	81.9	83.1	82.4	82	81.6	83.6	80.9	83.5	82.6	82.4	82.7
Catagonus_wagneri	81.1	81.1	81	81	80.7	80.6	80.6	80.2	81.1	81.4	81.3	81.1	81.6	81.3	81.1	81	81.3	81.1	81.2	81.5	81.4	81.2	80.9	80.9	80.5	81.5	80.4	81.1	81.1	80.7	80.6	80.6	81.1	81.5	80.9	79.9	80.6	80.6	80.5	81.6	80.8	80.5	80.5	81.9	80	81.5	81	80.6	80.7
Ursus_americanus	78.8	78.8	78.9	78.8	78.7	78.8	79	78.8	78.5	78.7	78.8	78.9	79	79.1	78.8	78.8	78.6	78.8	79	79	79.1	78.9	78.7	78.5	78.8	79.2	79	78.8	78.9	78.1	78.5	78.5	78.8	79.5	78.2	78.2	78.1	78.3	79.1	79.3	78.1	78.8	77.6	79.6	78.1	79.6	79.1	79.8	79.3
Ursus_thibetanus	78.8	78.8	78.8	78.7	78.6	78.7	78.9	78.7	78.4	78.6	78.7	78.7	78.8	78.8	78.8	78.8	78.5	78.6	78.8	78.8	78.8	78.8	78.6	78.4	78.7	79.1	78.9	78.7	78.7	78	78.2	78.2	78.8	79.4	78.1	77.9	78	78.2	79	79.2	78	78.8	77.5	79.5	78	79.5	79	79.7	79.2
Ursus_arctos	78.8	78.8	78.8	78.7	78.6	78.7	78.9	78.7	78.4	78.6	78.7	78.7	78.8	78.8	78.8	78.8	78.5	78.6	78.8	78.8	78.8	78.8	78.6	78.4	78.7	79.1	78.9	78.7	78.7	78	78.2	78.2	78.8	79.4	78.1	77.9	78	78.2	79	79.2	78	78.8	77.5	79.5	78	79.5	79	79.7	79.2
Ursus_maritimus	78.6	78.6	78.7	78.5	78.4	78.5	78.8	78.5	78.2	78.4	78.5	78.7	78.8	78.8	78.6	78.6	78.3	78.6	78.8	78.8	78.8	78.7	78.4	78.2	78.5	78.9	78.8	78.5	78.7	77.8	78.2	78.2	78.6	79.2	77.9	77.9	77.8	78	78.8	79	77.8	78.6	77.3	79.3	77.8	79.3	78.8	79.5	79
Ailuropoda_melanoleuca	78.5	78.5	78.6	78.4	78.3	78.4	78.7	78.3	78.4	78.6	78.5	78.7	78.8	78.8	78.6	78.6	78.5	78.6	78.8	78.8	78.8	78.7	78.4	78.4	78.5	78.8	78.8	78.5	78.7	77.8	78.2	78.2	78.8	78.9	78.1	77.9	77.8	78.1	78.7	78.8	78	78.6	77.5	79.1	77.8	79.1	78.7	79.1	78.8
Halichoerus_grypus	78.5	78.5	78.6	78.4	78.3	78.4	78.7	78.7	78.5	78.5	78.6	78.6	78.6	78.8	78.7	78.8	78.4	78.5	78.7	78.6	78.7	78.9	78.7	78.3	78.6	78.8	79.4	78.6	78.8	77.8	78.3	78.3	78.4	79.2	78	77.9	77.8	78.3	78.9	78.9	77.8	78.7	77.5	79.1	77.8	79.1	79	79.7	78.8
Callorhinus_ursinus	78.5	78.5	78.6	78.4	78.3	78.4	78.7	78.8	78.6	78.6	78.5	78.5	78.5	78.7	78.6	78.7	78.5	78.4	78.6	78.5	78.6	78.8	78.6	78.5	78.5	78.8	79.1	78.5	78.7	77.9	78.2	78.2	78.3	79.1	78.1	77.8	77.9	78	78.8	78.8	78.1	78.4	77.6	79	77.7	79.1	78.8	79.5	78.8
Phoca_vitulina	78.4	78.4	78.5	78.3	78.2	78.3	78.6	78.6	78.5	78.5	78.4	78.4	78.4	78.6	78.5	78.6	78.4	78.3	78.5	78.4	78.5	78.8	78.5	78.3	78.4	78.7	79.2	78.4	78.6	77.8	78.1	78.1	78.2	79	78	77.7	77.8	78.1	78.8	78.8	77.8	78.5	77.5	78.9	77.6	78.9	78.8	79.5	78.7
Odobenus_rosmarus	78.3	78.3	78.4	78.2	78.3	78.4	78.7	78.7	78.5	78.5	78.6	78.6	78.6	78.8	78.7	78.6	78.4	78.5	78.7	78.6	78.7	78.9	78.7	78.4	78.6	78.8	79.2	78.4	78.8	77.8	78.3	78.3	78.4	79.2	78	77.9	77.8	78.1	78.8	78.9	78	78.5	77.5	79.1	77.8	79	78.9	79.6	78.8
Potos_flavus	78.2	78.2	78.3	78.1	78	78.1	78.4	78.4	78.2	78.2	78.5	78.5	78.6	78.7	78.5	78.6	78.1	78.5	78.6	78.6	78.6	78.7	78.4	78.4	78.3	78.6	78.8	78.5	78.8	77.4	78.2	78.2	78.3	78.8	78	77.7	77.4	78.2	78.6	78.7	78	78.6	77.3	79	77.7	79	78.5	79.3	78.7
Eumetopias_jubatus	78.1	78.1	78.2	78	78	77.8	78.3	78.3	78.2	78.2	78.1	78	78.2	78.3	78.2	78.2	78	78	78.1	78.2	78.3	78.5	78.2	78	78.1	78.2	78.9	78.1	78.4	77.5	77.8	77.8	78	78.5	77.7	77.4	77.5	77.6	78.4	78.3	77.7	78.1	77.2	78.5	77.2	78.6	78.3	78.7	78.3
Procyon_lotor	78	78	78.1	77.9	77.8	77.9	78.4	78.1	77.9	78.2	78	78.2	78.3	78.4	78.1	78.1	78.1	78.1	78.5	78.3	78.3	78.2	77.9	78.1	77.9	78.1	78.6	78	78.6	77.4	77.8	77.8	78	78.7	77.7	77.4	77.4	77.5	77.9	78.2	77.7	78	77.2	78.4	77.2	78.5	78	78.8	78.1
Zalophus_californianus	78	78	78.1	77.9	77.9	77.7	78.2	78.2	78.1	78.1	78	77.9	78.1	78.4	78.1	78.1	77.9	77.9	78	78.1	78.2	78.4	78.1	77.9	78	78.1	78.8	78	78.3	77.4	77.7	77.7	77.9	78.4	77.6	77.3	77.4	77.7	78.3	78.2	77.6	78	77.1	78.4	77.1	78.5	78.2	78.6	78.2
Neomonachus_schauinslandi	77.9	77.9	78	77.8	77.7	77.8	78.1	78.1	78	78.2	77.9	77.9	77.9	78.1	78	78.1	78.1	77.8	78	77.9	78	78.3	78	77.8	77.9	78.4	78.8	77.9	78.1	77.5	77.8	77.8	77.7	78.6	77.5	77.2	77.5	77.4	78.1	78.5	77.3	78	77	78.8	77.2	78.7	78.5	78.9	78.6
Mirounga_leonina	77.9	77.9	78	77.8	77.7	77.8	78.1	78.1	77.9	78.1	78	78	78	78.2	78.2	78.2	78	77.9	78.1	78	78.1	78.4	78.1	77.7	78.1	78.5	78.8	78	78.2	77.4	77.7	77.7	77.8	78.7	77.5	77.3	77.4	77.5	78.4	78.6	77.3	78.1	76.9	78.9	77.2	78.8	78.6	79	78.7
Martes_zibellina	77.4	77.4	77.5	77.3	77.2	77.3	77.6	77.3	77.1	77.3	77.2	77.2	77.3	77.4	77.1	77.5	77.1	77.3	77.4	77.3	77.3	77.1	77	77.1	77	78	77.6	77.6	77.6	76.7	76.9	76.9	77	78.1	76.9	76.8	76.7	76.9	77.6	77.9	76.9	77.1	76.5	78	76.2	78.2	78	78.2	77.9
Vulpes_vulpes	77.3	77.3	77.4	77.2	77.1	77.2	77.3	77.3	77.2	77.4	77.3	77.2	77.3	77.5	77.4	77.5	77.3	77.1	77.5	77.3	77.4	77.7	77.4	77.5	77.1	77.8	77.8	77.2	77.6	76.6	76.7	76.7	77.1	77.1	76.9	76.4	76.6	77.1	77.8	77.6	77.1	77.3	76.3	77.6	76.8	77.8	77.3	77.7	77.5
Otocyon_megalotis	77.2	77.2	77.3	77.1	77	77.2	77.2	77.2	77.1	77.3	77.2	77.1	77.2	77.4	77.3	77.4	77.2	77	77.4	77.2	77.3	77.6	77.3	77.4	77	77.8	77.5	77.1	77.5	76.5	76.6	76.6	77	77	76.8	76.5	76.5	77	77.7	77.6	77	77.2	76.3	77.6	76.7	77.8	77.3	77.4	77.5
Mellivora_capensis	77.2	77.2	77.3	77.1	77	77.1	77.6	77	77.1	77.1	77.2	77.2	77.4	77.5	77.1	77.5	76.9	77.3	77.6	77.4	77.4	77.3	77	77.3	77.1	77.8	77.4	77.3	77.7	76.5	76.9	76.9	77.1	77.5	76.9	76.6	76.5	76.9	77.4	77.7	76.9	76.9	76.4	77.9	76.2	78.1	77.8	78	77.7
Ailurus_fulgens	77.2	77.2	77.3	77.1	76.9	77	77.3	76.8	77	77.2	77.1	77.1	77.2	77.3	77.1	77.2	77.1	77	77.3	77.2	77.2	77.5	77.2	77.2	77.1	77.4	77.8	77.1	77.5	76.4	76.6	76.6	77	77.6	76.9	76.3	76.4	76.7	77.6	77.3	76.9	77.1	76.2	77.8	76.1	77.6	77.5	77.8	77.2
Gulo_gulo	77.1	77.1	77.2	77	76.9	77	77.3	76.9	76.8	77	76.9	76.9	77.1	77.1	76.8	77.2	76.8	77.2	77.1	77.1	77.1	77	76.7	76.8	76.7	77.7	77.5	77.1	77.4	76.4	76.8	76.8	76.8	77.6	76.6	76.5	76.4	76.6	77.1	77.6	76.6	76.6	76.1	77.8	75.9	77.9	77.7	77.9	77.6
Lutra_lutra	77	77	77.1	76.9	76.8	76.9	77.4	77	77.1	77.3	77	77	77	77.8	77.1	77.5	77.1	77.1	77.2	77.2	77.2	77.3	77	77.1	77.2	77.3	77.3	77.3	77.2	76.7	76.7	76.7	76.9	77.7	76.9	76.4	76.6	76.9	77.4	77.4	76.9	76.9	76.4	77.5	76.4	77.4	77.2	77.4	77.3
Lontra_canadensis	77	77	77.1	76.9	76.8	76.9	77.2	76.8	76.9	77.1	77	76.8	77	77.5	76.9	77.3	76.9	76.7	77	77.2	77.2	77.1	76.8	76.9	77	77.3	77	76.9	77.2	76.3	76.3	76.3	76.9	77.5	76.7	76.1	76.2	76.5	77.2	77.3	76.7	76.7	76.2	77.5	76	77.6	77.2	77.6	77.3
Lycaon_pictus	76.9	76.9	77	76.9	76.7	76.9	76.9	76.9	76.8	77	76.7	76.8	76.9	77.1	77	77.1	76.9	76.7	77.1	76.9	77	77.3	77	77.1	76.7	77.5	77.2	76.8	77.2	76.2	76.3	76.3	76.7	76.7	76.5	76	76.2	76.7	77.4	77.3	76.7	76.9	76.2	77.5	76.4	77.5	77	77.3	77.2
Vulpes_lagopus	76.9	76.9	77	76.9	76.7	76.8	76.9	76.9	76.8	77	76.9	76.8	76.9	77.1	77	77.1	76.9	76.7	77.1	76.9	77	77.3	77	77.1	76.7	77.5	77.4	76.8	77.2	76.2	76.3	76.3	76.7	76.7	76.5	76	76.2	76.7	77.4	77.3	76.7	76.9	75.9	77.5	76.4	77.5	77	77.3	77.2
Nyctereutes_procyonoides	76.8	76.8	76.9	76.8	76.6	76.8	76.8	76.8	76.5	76.7	76.6	76.5	76.6	76.8	76.7	76.8	76.6	76.4	76.8	76.6	76.7	77	76.7	76.8	76.4	77.2	76.9	76.5	76.9	75.9	76	76	76.4	76.4	76.2	75.7	75.9	76.4	77.1	77	76.4	76.8	75.7	77.2	76.1	77.2	76.7	77	76.9
Pteronura_brasiliensis	76.8	76.8	76.9	76.8	76.6	76.7	77	76.7	76.7	76.9	76.8	76.6	76.8	77.3	76.7	77.1	76.7	76.7	76.8	77	77	76.9	76.6	76.7	76.8	77.2	76.8	76.9	77.1	76.3	76.5	76.5	76.7	77.3	76.5	76	76.2	76.5	77	77.1	76.5	76.5	75.8	77.1	76	77.2	77	77.4	76.9
Canis_lupus_dingo	76.7	76.7	76.8	76.7	76.5	76.7	76.7	76.7	76.6	76.8	76.7	76.6	76.7	76.9	76.8	76.9	76.7	76.5	76.9	76.7	76.8	77.1	76.8	76.9	76.5	77.3	77	76.6	77	76	76.1	76.1	76.5	76.5	76.3	75.8	76	76.5	77.2	77.1	76.5	76.7	76	77.3	76.2	77.3	76.8	77.1	77
Canis_Lupus	76.6	76.6	76.7	76.6	76.4	76.6	76.6	76.6	76.5	76.7	76.6	76.5	76.6	76.8	76.7	76.8	76.6	76.4	76.8	76.6	76.7	77	76.7	76.8	76.4	77.2	76.9	76.5	76.9	75.9	76	76	76.4	76.4	76.2	75.7	75.9	76.4	77.1	77	76.4	76.6	75.9	77.2	76.1	77.2	76.7	77	76.9
Mustela_putorius	75.7	75.7	75.8	75.6	75.5	75.8	76.1	75.7	75.6	75.7	75.6	75.5	75.7	76.2	75.6	75.8	75.5	75.6	75.9	75.9	75.9	75.7	75.6	75.6	75.7	76.1	75.7	75.7	76	75.1	75.2	75.2	75.6	76.3	75.4	75	75	75.6	75.8	75.7	75.4	75.3	74.9	76.1	74.9	76.2	75.7	76.2	76
Mustela_eminea	75.6	75.6	75.7	75.5	75.4	75.7	76	75.6	75.5	75.6	75.5	75.4	75.6	76.1	75.5	75.7	75.4	75.5	75.8	75.8	75.8	75.6	75.5	75.7	75.6	76	75.6	75.7	75.9	75	75.1	75.1	75.5	76.2	75.3	74.9	75	75.5	75.7	75.6	75.3	75.2	75	76	74.8	76.1	75.6	76.1	75.9
Panthera_pardus	75.6	75.6	75.7	75.6	75.5	75.6	75.6	75.6	75.4	75.6	75.7	75.4	75.5	75.8	75.7	75.5	75.5	75.5	75.3	75.5	75.5	75.6	75.5	75.6	75.8	75.9	75.9	75.6	75.5	74.9	75.2	75.2	75.4	76.1	75.2	74.5	74.8	75.1	75.5	75.8	75.2	75.2	75	75.9	75	76.1	75.4	76.3	75.2
Neovison_vison	75.4	75.4	75.5	75.3	75.2	75.3	75.6	75.2	75.2	75.3	75.4	75.3	75.5	76	75.4	75.6	75.1	75.4	75.7	75.7	75.7	75.5	75.3	75.2	75.7	75.9	75.7	75.5	75.8	74.8	75	75	75.4	76.1	75	74.9	74.7	75.2	75.6	75.5	75	75.1	74.7	75.9	74.6	76	75.5	75.9	75.9
Caracal_caracal	75.3	75.3	75.4	75.3	75.2	75.3	75.3	75.3	75.1	75.3	75.4	75.1	75.2	75.4	75.4	75.3	75.2	75.2	75.2	75.2	75.2	75.3	75.2	75.5	75.5	75.6	75.6	75.3	75.4	74.6	75	75	75.1	75.8	75	74.2	74.5	74.9	75.4	75.5	75	75.1	74.8	75.6	74.6	75.8	75.3	76	75.1
Lynx_pardinus	75.2	75.2	75.1	75.2	75.1	75.1	75.2	75.2	75	75.2	75	75	75.1	75.4	75.2	75.2	75.1	75.1	75.1	75.1	75.1	75.2	75.1	75.4	75.3	75.5	75.4	75.2	75.3	74.5	74.9	74.9	75	75.7	74.9	74.1	74.4	74.7	75.3	75.3	74.9	75	74.6	75.4	74.7	75.7	75.2	75.9	75
Puma_yagouaroundi	75.2	75.2	75.1	75.2	75	75	75	75	74.9	75	75.1	74.9	75	75.2	75.1	75	75	75	75	75	75	75	75	75.2	75.2	75.3	75.3	75	75.1	74.3	74.7	74.7	74.9	75.5	74.7	73.9	74.2	74.6	75.1	75.2	74.7	74.9	74.5	75.3	74.5	75.5	75	75.7	74.9
Lynx_canadensis	75.1	75.1	75	75.1	75	75.1	75.1	75.1	75	75.1	75	75	75	75.3	75.2	75.1	75	75	75	75	75	75.1	75	75.3	75.3	75.4	75.4	75.1	75.2	74.4	74.8	74.8	75	75.6	74.8	74	74.3	74.7	75.2	75.3	74.8	75	74.6	75.4	74.6	75.6	75.1	75.8	75
Prionailurus_viverrinus	75.1	75.1	75	75.1	75	75.1	75.1	75.1	75	75.1	75.2	75	75	75.3	75.2	75.1	75	75	75	75	75	75.1	75	75.3	75.3	75.4	75.4	75.1	75.2	74.4	74.8	74.8	75	75.6	74.8	74	74.3	74.7	75.2	75.3	74.8	75	74.6	75.4	74.6	75.6	75.1	75.8	75
Prionailurus_bengalensis	75.1	75.1	75	75.1	75	75.1	75.1	75.1	75	75.1	75.2	75	75	75.3	75.2	75.1	75	75	75	75	75	75.1	75	75.3	75.3	75.4	75.4	75.1	75.2	74.4	74.8	74.8	75	75.6	74.8	74	74.3	74.7	75.2	75.3	74.8	75	74.6	75.4	74.6	75.6	75.1	75.8	75
Puma_concolor	75.1	75.1	75	75.1	74.9	75	75	75.1	74.8	75	75	74.8	74.9	75.1	75	75	74.9	74.9	74.9	74.9	74.9	75	74.9	75.1	75.1	75.2	75.3	75	75	74.2	74.6	74.6	74.8	75.4	74.6	73.8	74.1	74.5	75	75.1	74.6	74.8	74.4	75.2	74.4	75.4	75	75.8	74.8
Acinonyx_jubatus	75	75	75	75	75	75	75	75	74.9	75	75.1	74.9	75	75.2	75.1	75	75	75	75	75	75	75	75	75.2	75.2	75.3	75.3	75	75.1	74.3	74.7	74.7	74.9	75.5	74.7	73.9	74.2	74.6	75.1	75.2	74.7	74.9	74.5	75.3	74.5	75.5	75	75.7	74.9
Felis_catus	75	75	75	75	75	75	75	75	75	75.2	75.3	75	75.1	75.4	75.3	75.2	75.1	75.1	75.1	75.1	75.1	75.2	75.1	75.4	75.2	75.2	75.3	75.2	75.3	74.5	74.9	74.9	75	75.5	74.9	74.1	74.4	74.8	75.3	75.1	74.9	75	74.7	75.2	74.7	75.4	75	75.7	74.8
Helogale_parvula	72.6	72.6	72.7	72.5	72.5	72.6	72.7	72.3	72.6	72.9	72.7	72.7	73	72.9	72.7	72.5	72.5	72.6	72.6	73.2	73.2	72.8	72.7	72.7	73.2	73.4	73.2	72.6	73.1	72.1	72.3	72.3	72.9	73.4	72.2	71.8	72	72.3	72.7	73	72.1	72.6	72	73.2	72.3	73.1	73.1	73.2	72.7
Mungos_mungo	72.1	72.1	72.2	72	72	72.1	72.2	71.9	72.3	72.6	72.4	72.6	72.7	72.6	72.4	72.4	72.4	72.5	72.5	72.8	72.8	72.5	72.4	72.6	72.9	72.8	72.6	72.5	72.8	71.8	72.2	72.2	72.5	72.8	71.9	71.5	71.7	72	72.6	72.3	71.6	72.5	71.7	72.5	72.1	72.2	72.4	72.7	71.8
Suricata_suricatta	71.7	71.7	71.8	71.6	71.4	71.5	71.7	71.3	71.7	72	71.8	72	72.3	72.2	71.9	71.8	71.7	71.9	72	72.5	72.5	72	72	71.9	72.3	72.3	72	71.9	72.4	71.4	71.6	71.6	72.2	72.3	71.4	71.4	71.2	71.4	72	71.9	71.4	71.8	71.1	72.1	71.4	72	71.9	71.9	71.7
[truncated: 64 more columns]
