# Supplementary material for: Cross-species transmission of an ancient endogenous retrovirus and convergent co-option of its envelope gene in two mammalian orders
Source: PLoS Genet. 2022 Oct 14;18(10):e1010458. doi: 10.1371/journal.pgen.1010458 (PMC9604959; doi:10.1371/journal.pgen.1010458)
Supplement: S5 File — Pairwise percentage nucleotide identity (lower triangle) and the pairwise dN/dS values (upper triangle) of CARenvV ORF of the indicated species of Carnivora are shown. (XLSX) [file pgen.1010458.s005.xlsx]

## Sheet: Sheet1
	Canis_lupus_familiaris	Lycaon_pictus	Canis_lupus_dingo	Otocyon_megalotis	Nyctereutes_procyonoides	Vulpes_lagopus	Vulpes_vulpes	Mellivora_capensis	Martes_zibellina	Gulo_gulo	Pteronura_brasiliensis	Lutra_lutra	Lontra_canadensis	Neovison_vison	Mustela_putorius	Mustela_eminea	Ailurus_fulgens	Ailuropoda_melanoleuca	Ursus_thibetanus	Ursus_arctos	Ursus_maritimus	Ursus_americanus	Procyon_lotor	Potos_flavus	Phoca_vitulina	Halichoerus_grypus	Neomonachus_schauinslandi	Mirounga_leonina	Eumetopias_jubatus	Zalophus_californianus	Callorhinus_ursinus	Odobenus_rosmarus	Panthera_pardus	Lynx_canadensis	Lynx_pardinus	Puma_concolor	Puma_yagouaroundi	Acinonyx_jubatus	Caracal_caracal	Felis_catus	Prionailurus_viverrinus	Prionailurus_bengalensis	Suricata_suricatta	Helogale_parvula	Mungos_mungo
Canis_lupus_familiaris		0.321	0.1069	0.9675	0.3611	0.3561	0.3178	0.2068	0.2154	0.2221	0.2331	0.2312	0.2316	0.2538	0.2386	0.2412	0.2713	0.3465	0.3133	0.3076	0.3228	0.3076	0.309	0.2646	0.2487	0.2535	0.2398	0.217	0.2467	0.2393	0.2629	0.2712	0.2765	0.2625	0.2653	0.2498	0.2513	0.2664	0.2677	0.2554	0.2585	0.2668	0.2822	0.2698	0.241
Lycaon_pictus	99.55		0.322	1.0618	0.3686	0.3621	0.3187	0.2132	0.2157	0.2191	0.2302	0.2317	0.232	0.2606	0.2427	0.2419	0.2676	0.3418	0.3085	0.3029	0.318	0.3029	0.3006	0.2565	0.2491	0.2538	0.2402	0.2175	0.243	0.2358	0.2584	0.2666	0.2777	0.2636	0.2664	0.248	0.2523	0.2675	0.2688	0.259	0.259	0.2672	0.2855	0.273	0.2438
Canis_lupus_dingo	99.7	99.7		1.1552	0.3687	0.3622	0.3188	0.2194	0.2157	0.2192	0.2407	0.2387	0.2393	0.262	0.2463	0.249	0.2636	0.3366	0.3034	0.298	0.3128	0.298	0.3007	0.2565	0.2406	0.2453	0.2321	0.2102	0.2389	0.2318	0.2537	0.262	0.2744	0.2605	0.2633	0.2478	0.2493	0.2644	0.2656	0.2534	0.2564	0.2647	0.2907	0.2778	0.248
Otocyon_megalotis	98.56	98.79	98.71		1.0754	0.8874	0.5786	0.228	0.2156	0.2191	0.2444	0.2459	0.2467	0.2713	0.2531	0.2522	0.293	0.3645	0.3308	0.3246	0.3407	0.3246	0.331	0.287	0.2671	0.2721	0.2661	0.2404	0.26	0.2521	0.2982	0.2966	0.2786	0.2612	0.264	0.2456	0.2498	0.2651	0.2662	0.2566	0.2565	0.2647	0.2863	0.2758	0.2424
Nyctereutes_procyonoides	98.71	98.86	98.86	98.86		0.2276	0.1986	0.2253	0.2217	0.2253	0.2474	0.2454	0.2462	0.271	0.2527	0.2518	0.2893	0.3568	0.332	0.3257	0.3422	0.3257	0.3174	0.2741	0.2668	0.2719	0.2481	0.2317	0.2509	0.2432	0.2726	0.2868	0.2715	0.2577	0.2605	0.245	0.2464	0.2615	0.2626	0.2531	0.253	0.2612	0.2867	0.2714	0.2424
Vulpes_lagopus	98.64	98.79	98.79	98.79	99.02		0.4288	0.2225	0.2201	0.2291	0.244	0.242	0.2428	0.2748	0.2492	0.2483	0.2892	0.3479	0.3191	0.3132	0.3287	0.3132	0.3169	0.2566	0.2671	0.2721	0.2573	0.2323	0.2513	0.2437	0.268	0.2668	0.2585	0.2455	0.2482	0.2334	0.2348	0.249	0.2499	0.2411	0.2409	0.2487	0.2828	0.2745	0.2451
Vulpes_vulpes	98.56	98.71	98.71	98.86	98.94	99.47		0.2069	0.2028	0.2123	0.2335	0.2249	0.2249	0.2581	0.2331	0.2325	0.2856	0.3446	0.3151	0.3093	0.3249	0.3093	0.3058	0.2609	0.2626	0.2677	0.2529	0.228	0.247	0.2395	0.2632	0.262	0.2493	0.2368	0.2395	0.2251	0.2264	0.2402	0.2409	0.2387	0.2322	0.2371	0.2719	0.2636	0.2355
Mellivora_capensis	86.82	86.82	86.97	86.89	86.97	86.82	87.05		0.2111	0.2887	0.28	0.2887	0.2997	0.4357	0.4705	0.4182	0.3152	0.4112	0.3249	0.3187	0.3353	0.3249	0.4533	0.3111	0.3124	0.3054	0.2912	0.2586	0.2882	0.2882	0.3207	0.3309	0.2832	0.2547	0.2573	0.2533	0.2498	0.2587	0.2722	0.2657	0.253	0.2577	0.3284	0.3067	0.288
Martes_zibellina	87.5	87.65	87.65	87.73	87.65	87.5	87.73	95.67		0.1059	0.2062	0.2078	0.2061	0.3424	0.3289	0.3155	0.2852	0.3897	0.3059	0.2998	0.3167	0.3059	0.4107	0.2532	0.2757	0.2824	0.2579	0.2221	0.24	0.2415	0.2695	0.3015	0.3329	0.2933	0.2964	0.2918	0.2901	0.3016	0.3157	0.2938	0.2942	0.3003	0.3138	0.3144	0.2808
Gulo_gulo	87.42	87.58	87.58	87.65	87.58	87.58	87.8	95.75	98.79		0.2368	0.233	0.2609	0.4037	0.3663	0.3484	0.322	0.39	0.3302	0.3235	0.3416	0.3302	0.4754	0.2632	0.3021	0.3092	0.2811	0.2421	0.2722	0.2728	0.2825	0.3151	0.3259	0.2877	0.2908	0.2863	0.2817	0.2958	0.3093	0.2883	0.2887	0.2945	0.3171	0.3274	0.2922
Pteronura_brasiliensis	87.27	87.5	87.58	87.58	87.58	87.42	87.5	95.44	96.05	95.9		0.1563	0.1582	0.3457	0.3707	0.2659	0.3564	0.4364	0.348	0.3409	0.3593	0.348	0.4593	0.3229	0.3294	0.3214	0.3341	0.2703	0.29	0.29	0.3314	0.368	0.3106	0.2755	0.2783	0.2686	0.2727	0.2829	0.2953	0.2832	0.2764	0.2846	0.3452	0.3263	0.3118
Lutra_lutra	87.12	87.27	87.42	87.35	87.42	87.27	87.5	95.29	95.9	96.05	97.34		0.1374	0.3921	0.3904	0.3535	0.3004	0.4273	0.3511	0.3439	0.3624	0.3511	0.4551	0.2626	0.2928	0.2866	0.2853	0.2527	0.2607	0.2615	0.2874	0.3184	0.3155	0.2796	0.2825	0.2783	0.2769	0.2872	0.2919	0.2875	0.2806	0.286	0.3387	0.3328	0.3067
Lontra_canadensis	86.97	87.12	87.27	87.27	87.27	87.12	87.35	95.22	95.75	95.75	97.34	97.42		0.4339	0.4385	0.3549	0.3325	0.4332	0.3372	0.3372	0.3488	0.3372	0.4489	0.2879	0.2882	0.2819	0.2807	0.2464	0.2548	0.256	0.2866	0.3157	0.3002	0.2656	0.2685	0.2645	0.263	0.2728	0.2848	0.2733	0.2665	0.2718	0.333	0.3261	0.3005
Neovison_vison	85.38	85.61	85.68	85.61	85.68	85.68	85.91	94.31	94.31	94.61	95.6	95.82	95.37		0.3535	0.3299	0.3541	0.4874	0.405	0.397	0.405	0.405	0.4774	0.3569	0.3506	0.3568	0.3334	0.3108	0.3129	0.3119	0.3329	0.3624	0.3273	0.2986	0.3013	0.3007	0.2995	0.3082	0.3157	0.3135	0.3002	0.3055	0.3554	0.3621	0.33
Mustela_putorius	85.98	86.21	86.29	86.21	86.29	86.14	86.36	94.76	94.99	95.14	96.2	96.28	95.82	97.34		0.1589	0.3631	0.4846	0.3836	0.376	0.3836	0.3836	0.5034	0.3584	0.3492	0.341	0.325	0.291	0.3104	0.3095	0.3451	0.3615	0.3311	0.2988	0.3016	0.2933	0.292	0.2971	0.3161	0.3026	0.296	0.3013	0.3566	0.3571	0.3223
Mustela_eminea	85.91	86.06	86.21	86.06	86.14	85.98	86.21	94.68	94.61	94.76	95.9	96.13	95.52	97.11	99.16		0.3419	0.4755	0.3785	0.3713	0.3785	0.3785	0.4682	0.3271	0.3455	0.3376	0.3222	0.2893	0.3082	0.3073	0.3416	0.3572	0.332	0.2999	0.3026	0.302	0.3008	0.3061	0.3172	0.3158	0.3089	0.3144	0.3639	0.3619	0.3275
Ailurus_fulgens	87.8	87.8	87.8	87.65	87.95	87.88	88.11	91.04	90.89	91.04	91.04	90.58	90.96	89.45	89.6	89.52		0.4026	0.2786	0.2727	0.296	0.2784	0.4232	0.2823	0.3322	0.3226	0.2894	0.2451	0.213	0.2159	0.2681	0.2746	0.2992	0.2632	0.2663	0.2658	0.2676	0.2768	0.286	0.2742	0.2607	0.2663	0.3214	0.3092	0.2857
Ailuropoda_melanoleuca	88.03	88.03	88.03	88.18	88.41	88.11	88.33	88.86	89.32	89.32	89.09	89.09	89.02	87.95	88.33	88.03	90.53		0.6414	0.5943	0.6414	0.5478	0.6825	0.4776	0.5136	0.4919	0.4357	0.3696	0.4305	0.4246	0.4974	0.5153	0.3118	0.2947	0.2977	0.2951	0.2895	0.3108	0.3092	0.3037	0.29	0.2897	0.3032	0.2971	0.2598
Ursus_thibetanus	89.09	89.09	89.09	89.24	89.32	89.09	89.32	89.55	90.3	90.3	90.08	89.92	89.92	88.79	89.02	88.71	91.36	96.74		0	999	0.6485	0.4871	0.3231	0.3148	0.3429	0.3039	0.2618	0.265	0.2661	0.3158	0.3901	0.2711	0.2503	0.2533	0.2563	0.2511	0.2706	0.2682	0.2647	0.2512	0.2507	0.3004	0.2961	0.2531
Ursus_arctos	89.02	89.02	89.02	89.17	89.24	89.02	89.24	89.47	90.23	90.23	90	89.85	89.92	88.71	88.94	88.64	91.29	96.67	99.92		1.2988	0.3235	0.4751	0.3152	0.3061	0.333	0.2962	0.2558	0.259	0.2603	0.3069	0.3772	0.275	0.2538	0.2568	0.2599	0.2545	0.2744	0.272	0.2684	0.2547	0.2542	0.2969	0.2926	0.2501
Ursus_maritimus	88.94	88.94	88.94	89.09	89.17	88.94	89.17	89.39	90.15	90.15	89.92	89.77	89.77	88.79	89.02	88.71	91.14	96.74	99.7	99.62		0.6485	0.4724	0.337	0.3312	0.3604	0.3187	0.2749	0.2779	0.2785	0.3327	0.4105	0.2839	0.2623	0.2653	0.2685	0.2631	0.2769	0.2811	0.277	0.2634	0.2629	0.3004	0.3011	0.2573
Ursus_americanus	89.02	89.02	89.02	89.17	89.24	89.02	89.24	89.55	90.3	90.3	90.08	89.92	89.92	88.79	89.02	88.71	91.21	96.82	99.77	99.7	99.77		0.4608	0.3152	0.3061	0.333	0.2962	0.2682	0.259	0.2603	0.3069	0.3772	0.2814	0.2598	0.2629	0.266	0.2606	0.2808	0.2785	0.2746	0.2608	0.2604	0.2992	0.2997	0.2561
Procyon_lotor	87.5	87.5	87.5	87.2	87.35	87.27	87.65	90.81	91.12	91.19	90.96	91.19	90.96	89.9	90.36	90.28	91.27	89.77	90.53	90.45	90.68	90.61		0.4916	0.4863	0.4688	0.4638	0.4137	0.3799	0.3766	0.4576	0.4815	0.3436	0.3049	0.3143	0.3095	0.3068	0.3124	0.3335	0.3277	0.3112	0.3171	0.3195	0.3347	0.3055
Potos_flavus	88.94	88.94	88.94	88.71	89.17	89.09	89.17	91.65	92.18	92.03	92.26	91.8	92.03	90.43	91.04	90.74	92.94	90.98	92.12	92.05	91.97	92.05	94.38		0.3174	0.3267	0.2824	0.2359	0.2573	0.259	0.3104	0.338	0.3241	0.2814	0.2846	0.2833	0.2815	0.2928	0.3065	0.302	0.2855	0.2916	0.2931	0.3055	0.2763
Phoca_vitulina	89.7	89.62	89.7	89.77	89.85	89.77	90	91.44	92.2	92.2	91.89	91.59	91.67	90.23	90.61	90.3	93.18	92.95	93.64	93.56	93.48	93.56	91.97	93.86		0.1633	0.228	0.1195	0.3045	0.3055	0.5188	0.5494	0.2565	0.2305	0.2334	0.2241	0.2224	0.2368	0.2439	0.2294	0.2252	0.2305	0.265	0.2719	0.248
Halichoerus_grypus	89.62	89.55	89.62	89.7	89.77	89.7	89.92	91.21	92.12	92.12	91.67	91.36	91.44	90.15	90.38	90.08	92.95	92.73	93.71	93.64	93.56	93.64	91.74	93.79	99.77		0.219	0.1347	0.2917	0.2935	0.4583	0.732	0.2642	0.2372	0.2402	0.2307	0.2288	0.2438	0.2513	0.2361	0.2318	0.2373	0.2633	0.27	0.2463
Neomonachus_schauinslandi	89.55	89.47	89.55	89.47	89.55	89.62	89.85	90.91	91.67	91.67	91.67	91.21	91.29	89.77	90.08	89.77	92.5	92.42	93.11	93.03	92.95	93.03	91.97	93.26	98.18	97.95		0.1744	0.2355	0.2405	0.3396	0.4114	0.2612	0.2353	0.2381	0.2289	0.2273	0.2417	0.2489	0.2342	0.2302	0.2354	0.2596	0.2743	0.2459
Mirounga_leonina	89.17	89.09	89.17	89.09	89.32	89.24	89.47	90.76	91.59	91.59	91.21	91.06	91.14	89.77	89.92	89.62	92.27	91.82	92.8	92.73	92.65	92.88	91.52	93.03	97.8	97.73	98.71		0.1852	0.1917	0.2185	0.2828	0.2639	0.2412	0.244	0.2286	0.227	0.2412	0.2485	0.2338	0.2299	0.2351	0.263	0.2779	0.2493
Eumetopias_jubatus	89.32	89.17	89.32	89.32	89.24	89.17	89.39	90.76	91.36	91.52	91.06	90.83	90.91	89.47	89.85	89.62	92.5	91.97	92.65	92.58	92.5	92.58	91.21	93.26	96.52	96.29	96.06	95.53		0.3323	0.3244	0.2065	0.2524	0.2274	0.2302	0.2212	0.2195	0.2335	0.2402	0.235	0.2252	0.2304	0.2753	0.2792	0.2519
Zalophus_californianus	89.17	89.02	89.17	89.17	89.09	89.02	89.24	90.45	91.06	91.21	90.76	90.53	90.61	89.17	89.55	89.32	92.2	91.67	92.35	92.27	92.2	92.27	90.91	92.95	96.21	95.98	95.76	95.23	99.7		0.3242	0.2164	0.2464	0.2221	0.2249	0.2162	0.2145	0.2281	0.2345	0.2295	0.22	0.225	0.2697	0.2735	0.2469
Callorhinus_ursinus	90.45	90.3	90.45	90.15	90.3	90.3	90.53	91.74	92.42	92.27	92.12	91.82	91.89	90.3	90.83	90.61	93.33	93.03	93.71	93.64	93.56	93.64	92.35	94.47	97.73	97.5	97.2	96.74	98.11	97.8		0.2418	0.2747	0.2465	0.2495	0.2397	0.2378	0.2534	0.2614	0.2488	0.2444	0.2501	0.289	0.2933	0.2671
Odobenus_rosmarus	90.23	90.08	90.23	90.08	90.3	90.23	90.45	91.44	92.35	92.2	92.05	91.74	91.82	90.23	90.61	90.38	93.41	93.03	94.17	94.09	94.02	94.09	92.27	94.24	97.8	97.88	97.42	97.12	97.42	97.12	98.79		0.2848	0.2553	0.2584	0.2482	0.2463	0.266	0.2711	0.2579	0.2533	0.2593	0.2864	0.298	0.2712
Panthera_pardus	83.11	83.26	83.26	83.33	83.41	83.33	83.41	82	83.9	83.52	82.84	82.92	82.61	81.4	81.78	81.62	84.05	82.88	83.94	84.02	83.64	83.86	83.22	84.43	84.47	84.62	84.02	83.86	84.09	83.94	84.7	84.77		0.533	0.5842	0.2985	0.412	0.7955	0.885	0.4428	0.3293	0.5178	0.3065	0.301	0.2601
Lynx_canadensis	83.11	83.26	83.26	83.33	83.41	83.33	83.41	82	83.98	83.6	82.92	82.99	82.54	81.47	81.93	81.78	84.13	82.73	83.94	84.02	83.64	83.86	83.45	84.59	84.39	84.55	83.94	83.94	84.02	83.86	84.62	84.7	98.47		999	0.1506	0.1781	0.3284	0.0817	0.2115	0.0979	0.2285	0.2836	0.278	0.241
Lynx_pardinus	83.03	83.18	83.18	83.26	83.33	83.26	83.33	81.93	83.9	83.52	82.84	82.92	82.46	81.4	81.85	81.7	84.05	82.65	83.86	83.94	83.56	83.79	83.22	84.51	84.32	84.47	83.86	83.86	83.94	83.79	84.55	84.62	98.39	99.77		0.1722	0.2079	0.3697	0.1227	0.2398	0.1306	0.2613	0.2942	0.2887	0.2501
Puma_concolor	82.95	83.18	83.11	83.26	83.26	83.18	83.26	81.85	83.68	83.3	82.76	82.69	82.31	81.25	81.55	81.55	83.9	82.73	83.86	83.94	83.56	83.79	82.99	84.36	84.24	84.39	83.79	83.64	84.02	83.86	84.62	84.55	98.01	98.16	98.08		0.4135	0.294	0.1245	0.2198	0.1183	0.2367	0.2765	0.2674	0.2333
Puma_yagouaroundi	83.11	83.26	83.26	83.33	83.41	83.33	83.41	81.93	83.83	83.52	82.76	82.84	82.46	81.4	81.7	81.7	84.13	82.8	83.86	83.94	83.56	83.79	82.99	84.36	84.39	84.55	83.94	83.79	84.02	83.86	84.62	84.7	98.47	98.62	98.54	99.23		0.4408	0.1455	0.2887	0.1411	0.3294	0.287	0.2807	0.244
Acinonyx_jubatus	83.18	83.33	83.33	83.41	83.48	83.41	83.48	82.16	84.05	83.68	82.99	83.07	82.69	81.78	82.08	82.08	84.05	82.88	83.94	84.02	83.79	83.86	83.37	84.59	84.47	84.62	84.02	83.86	84.09	83.94	84.7	84.77	98.54	98.7	98.62	98.47	98.93		0.3293	0.4799	0.3303	0.5949	0.2978	0.2924	0.2533
Caracal_caracal	83.48	83.64	83.64	83.71	83.79	83.71	83.79	82.46	84.43	84.05	83.37	83.3	83.07	81.85	82.31	82.16	84.51	83.18	84.24	84.32	83.94	84.17	83.6	84.97	84.92	85.08	84.47	84.32	84.55	84.39	85.15	85.23	99	99.16	99.08	98.54	99	99.08		0.1883	0.0409	0.2046	0.292	0.2863	0.2476
Felis_catus	83.18	83.18	83.33	83.26	83.33	83.26	83.48	82.08	83.68	83.3	82.76	82.84	82.46	81.25	81.7	81.78	83.83	82.65	83.71	83.79	83.41	83.64	83.14	84.51	84.47	84.62	84.02	83.86	84.02	83.86	84.77	84.85	98.31	98.47	98.39	98.31	98.77	98.77	98.85		0.3293	0.6589	0.2926	0.279	0.2488
Prionailurus_viverrinus	83.48	83.48	83.64	83.56	83.64	83.56	83.64	82.08	83.98	83.6	82.92	82.99	82.61	81.55	81.85	81.93	84.13	82.95	84.02	84.09	83.71	83.94	83.14	84.51	84.62	84.77	84.17	84.02	84.32	84.17	84.92	85	98.77	98.93	98.85	98.77	99.23	99.23	99.31	99.39		999	0.2876	0.282	0.2445
Prionailurus_bengalensis	83.33	83.33	83.48	83.41	83.48	83.41	83.56	82	83.9	83.52	82.76	82.92	82.54	81.47	81.78	81.85	84.05	83.03	84.09	84.17	83.79	84.02	83.07	84.43	84.55	84.7	84.09	83.94	84.24	84.09	84.85	84.92	98.47	98.62	98.54	98.47	98.93	98.93	99	99.08	99.69		0.2869	0.2742	0.2377
Suricata_suricatta	76.29	76.29	76.59	76.44	76.29	76.29	76.44	76.54	76.77	76.77	76.69	76.46	76.61	75.7	75.78	75.78	77.45	77.58	77.35	77.27	77.35	77.58	76.39	77.37	77.8	77.88	77.42	77.12	77.42	77.27	78.03	77.88	84.67	84.75	84.52	84.06	84.52	84.52	84.98	84.6	84.75	84.75		0.3529	0.3467
Helogale_parvula	77.12	77.12	77.42	77.05	77.05	77.35	77.5	76.99	77.6	77.6	77.3	77.37	77.37	76.77	76.61	76.61	78.36	78.11	78.03	77.95	77.88	78.11	77.3	78.21	78.64	78.71	78.18	77.88	78.03	77.88	78.64	78.71	85.36	85.44	85.21	84.52	84.98	85.21	85.67	85.13	85.44	85.59	95.12		0.2199
Mungos_mungo	76.06	76.06	76.36	76.14	75.98	76.29	76.44	76.31	76.77	76.77	76.69	76.54	76.61	75.93	75.85	75.85	77.6	77.42	77.05	76.97	76.89	77.12	76.46	77.37	77.8	77.88	77.5	77.2	77.12	76.97	77.8	77.88	84.29	84.37	84.14	83.45	83.91	84.14	84.6	84.21	84.37	84.52	94.34	97.21
