# Supplementary material for: Cross-species transmission of an ancient endogenous retrovirus and convergent co-option of its envelope gene in two mammalian orders
Source: PLoS Genet. 2022 Oct 14;18(10):e1010458. doi: 10.1371/journal.pgen.1010458 (PMC9604959; doi:10.1371/journal.pgen.1010458)
Supplement: S6 File — Pairwise percentage nucleotide identity (lower triangle) and the pairwise dN/dS values (upper triangle) of ARTenvV ORF of the indicated species of Artiodactyla are shown. (XLSX) [file pgen.1010458.s006.xlsx]

## Sheet: pairwise dnds
	Bos_taurus	Bos_mutus	Bison_bison	Bos_indicus	Syncerus_caffer	Bubalus_bubalis	Tragelaphus_scriptus	Tragelaphus_strepsiceros	Cephalophus_harveyi	Hippotragus_niger	Sylvicapra_grimmia	Capra_hircus	Ovis_aries	Raphicerus_campestris	Litocranius_walleri	Philantomba_maxwellii	Hippotragus_equinus	Pseudois_nayaur	Ammotragus_lervia	Ovis_canadensis	Ovis_nivicola	Nanger_granti	Eudorcas_thomsonii	Ourebia_ourebi	Antidorcas_marsupialis	Alces_alces	Moschus_chrysogaster	Connochaetes_taurinus	Oreamnos_americanus	Oryx_dammah	Capra_sibrica	Capra_ibex	Hemitragus_hylocrius	Giraffa_camelopardalis	Kobus_ellipsiprymnus	Pantholops_hodgsonii	Oryx_gazella	Procapra_przewalskii	Beatragus_hunteri	Hydropotes_inermis	Kobus_leche	Damaliscus_lunatus	Neotragus_pygmaeus	Rangifer_tarandus	Neotragus_moschatus	Axis_porcinus	Capreolus_pygargus	Antilocapra_americana	Elaphurus_davidianus
Bos_taurus		0	0	0	0.5789	0.527	0.2275	0.2068	0.1167	0.1422	0.1771	0.1338	0.1511	0.1844	0.1354	0.1506	0.1596	0.1356	0.1579	0.1679	0.1591	0.1127	0.1462	0.1709	0.2237	0.1923	0.2426	0.144	0.1966	0.1729	0.1307	0.1307	0.1818	0.2023	0.1494	0.2141	0.2124	0.1963	0.1749	0.1756	0.1405	0.189	0.1881	0.1866	0.3022	0.216	0.1904	0.2171	0.1992
Bos_mutus	100		0	0	0.5789	0.527	0.2275	0.2068	0.1167	0.1422	0.1771	0.1338	0.1511	0.1844	0.1354	0.1506	0.1596	0.1356	0.1579	0.1679	0.1591	0.1127	0.1462	0.1709	0.2237	0.1923	0.2426	0.144	0.1966	0.1729	0.1307	0.1307	0.1818	0.2023	0.1494	0.2141	0.2124	0.1963	0.1749	0.1756	0.1405	0.189	0.1881	0.1866	0.3022	0.216	0.1904	0.2171	0.1992
Bison_bison	99.81	99.81		0	0.3838	0.3743	0.1886	0.1925	0.1105	0.1343	0.1673	0.1267	0.1431	0.1747	0.1289	0.1434	0.1516	0.1291	0.15	0.1591	0.151	0.1077	0.1396	0.163	0.2124	0.1837	0.2309	0.1373	0.1871	0.1648	0.1251	0.1251	0.173	0.1931	0.1432	0.2039	0.2021	0.1878	0.167	0.1684	0.1351	0.1804	0.1803	0.1794	0.2882	0.2072	0.1833	0.2084	0.1916
Bos_indicus	99.9	99.9	99.71		0.5789	0.527	0.2275	0.2068	0.1167	0.1422	0.1771	0.1338	0.1511	0.1844	0.1354	0.1506	0.1596	0.1356	0.1579	0.1679	0.1591	0.1127	0.1462	0.1709	0.2237	0.1923	0.2426	0.144	0.1966	0.1729	0.1307	0.1307	0.1818	0.2023	0.1494	0.2141	0.2124	0.1963	0.1749	0.1756	0.1405	0.189	0.1881	0.1866	0.3022	0.216	0.1904	0.2171	0.1992
Syncerus_caffer	98.83	98.83	98.64	98.73		0.5516	0.4106	0.3251	0.1883	0.1964	0.2314	0.1849	0.2024	0.2652	0.2268	0.1968	0.2085	0.1817	0.2063	0.2194	0.2078	0.1684	0.2086	0.2055	0.3051	0.2347	0.2585	0.1881	0.2703	0.2171	0.1707	0.1707	0.2283	0.2169	0.1623	0.2446	0.2592	0.2597	0.218	0.24	0.1436	0.2321	0.2269	0.2227	0.3175	0.2343	0.2251	0.2299	0.2173
Bubalus_bubalis	98.73	98.73	98.54	98.64	99.12		0.3997	0.3236	0.1947	0.2021	0.201	0.1907	0.2073	0.2671	0.1745	0.2013	0.2128	0.187	0.2106	0.2234	0.2121	0.1741	0.2126	0.2097	0.2703	0.2601	0.2307	0.1928	0.2716	0.2205	0.1757	0.1757	0.2314	0.2419	0.1673	0.261	0.2607	0.2331	0.2211	0.2367	0.1486	0.2346	0.1803	0.219	0.316	0.2554	0.2454	0.2437	0.2362
Tragelaphus_scriptus	98.25	98.25	98.05	98.15	98.25	97.95		0.1091	0.1881	0.1962	0.2068	0.1847	0.1819	0.2649	0.2133	0.1966	0.2199	0.1815	0.2176	0.1971	0.1876	0.165	0.2059	0.2373	0.3048	0.2344	0.2892	0.1879	0.2429	0.2169	0.1706	0.1706	0.207	0.2706	0.1959	0.2594	0.2589	0.2595	0.2058	0.2505	0.1725	0.2195	0.2266	0.1987	0.3172	0.2252	0.2249	0.2233	0.2171
Tragelaphus_strepsiceros	97.56	97.56	97.47	97.47	97.56	97.27	99.12		0.2259	0.1972	0.2159	0.1965	0.1842	0.2553	0.2117	0.2161	0.2284	0.1924	0.226	0.1974	0.189	0.1857	0.2258	0.2432	0.2897	0.2299	0.2774	0.1892	0.2372	0.2146	0.1704	0.1704	0.2059	0.2141	0.1724	0.2516	0.2512	0.2517	0.2134	0.2441	0.1537	0.226	0.2003	0.1982	0.2764	0.2218	0.2216	0.2459	0.2144
Cephalophus_harveyi	97.17	97.17	97.08	97.08	96.98	96.88	96.98	96.69		0.0887	0.1223	0.0247	0.04	0.1771	0.0495	0.1085	0.0747	0.0427	0.0685	0.069	0.0642	0.0267	0.0878	0.1462	0.2289	0.1037	0.1379	0.0601	0.1381	0.1072	0.0599	0.0599	0.1003	0.1108	0.0993	0.124	0.1616	0.1837	0.0936	0.1173	0.0829	0.1123	0.1601	0.114	0.3209	0.1207	0.1157	0.1246	0.1208
Hippotragus_niger	96.98	96.98	96.88	96.98	96.59	96.49	96.59	96	98.44		0.1498	0.2205	0.1641	0.1902	0.1156	0.1292	0.3356	0.2059	0.2819	0.2477	0.2196	0.0854	0.1381	0.2157	0.2991	0.1317	0.1737	0.1789	0.296	0.3334	0.1783	0.1783	0.2635	0.1543	0.1715	0.251	0.67	0.2372	0.217	0.1451	0.1417	0.2442	0.2376	0.1463	0.4774	0.1454	0.1406	0.1451	0.1456
Sylvicapra_grimmia	96.98	96.98	96.88	96.88	96.59	96.69	96.39	95.91	98.92	97.95		0.0993	0.1154	0.2244	0.0641	0.1773	0.1293	0.1072	0.1375	0.1625	0.1496	0.0924	0.1435	0.1703	0.2172	0.1387	0.1508	0.1066	0.208	0.1511	0.1063	0.1063	0.1852	0.1463	0.141	0.1778	0.2017	0.1802	0.1461	0.1282	0.1198	0.1634	0.1595	0.1246	0.3826	0.1598	0.1452	0.1652	0.1493
Capra_hircus	96.88	96.88	96.78	96.78	96.69	96.39	96.69	96.2	98.44	98.83	98.14		0.041	0.1352	0.069	0.0994	0.2209	0.0827	0.2201	0.1099	0.0939	0.0425	0.0915	0.1609	0.238	0.144	0.1915	0.1186	0.2052	0.1964	0.132	0.132	0.1644	0.1398	0.1123	0.1777	0.3299	0.1931	0.1954	0.1575	0.0946	0.228	0.1696	0.1458	0.4248	0.1562	0.1514	0.1688	0.1563
Ovis_aries	96.78	96.78	96.69	96.69	96.59	96.3	96.39	95.81	98.04	98.34	97.95	99.12		0.0997	0.0859	0.0888	0.1363	0.0653	0.1086	0.1669	0.111	0.0635	0.1065	0.166	0.2093	0.1449	0.2083	0.1079	0.3325	0.1624	0.0747	0.0747	0.2497	0.1537	0.1107	0.1508	0.2456	0.1779	0.1557	0.1572	0.0954	0.1765	0.1513	0.1339	0.3413	0.1453	0.1514	0.1766	0.1559
Raphicerus_campestris	96.78	96.78	96.69	96.69	96.59	96.49	96.59	96	98.34	97.95	97.85	98.14	98.14		0.3287	0.2246	0.2092	0.1558	0.1736	0.1247	0.1154	0.2272	0.3263	0.3576	0.5213	0.1877	0.2169	0.1944	0.1997	0.2222	0.1459	0.1459	0.1508	0.1802	0.2067	0.2081	0.2816	0.5113	0.221	0.1974	0.1741	0.2412	0.2357	0.1648	0.5113	0.1675	0.1868	0.1826	0.1903
Litocranius_walleri	96.78	96.78	96.69	96.69	96.78	96.69	96.69	96.1	98.53	97.95	98.24	98.14	97.95	98.44		0.1243	0.1158	0.0801	0.1238	0.1074	0.1154	0.0879	0.1621	0.1878	0.465	0.1325	0.1584	0.1075	0.172	0.1245	0.0836	0.0836	0.1508	0.1403	0.131	0.1511	0.1703	0.1988	0.1401	0.1323	0.1104	0.1601	0.1093	0.1185	0.3401	0.1553	0.1403	0.1494	0.1554
Philantomba_maxwellii	96.69	96.69	96.59	96.59	96.3	96.2	96.3	95.91	98.83	97.75	98.34	98.14	97.56	97.85	98.24		0.1294	0.1073	0.1377	0.1206	0.129	0.0795	0.128	0.1978	0.2723	0.1389	0.1764	0.1388	0.1609	0.1345	0.1064	0.1064	0.1612	0.1353	0.1263	0.1512	0.1784	0.2209	0.199	0.1284	0.1088	0.2239	0.1509	0.1458	0.3385	0.16	0.1302	0.1716	0.1722
Hippotragus_equinus	96.59	96.59	96.49	96.59	96.2	96.1	96.3	95.81	98.24	99.61	97.75	98.83	98.14	97.56	97.95	97.75		0.2063	0.3976	0.1974	0.179	0.0856	0.1383	0.2162	0.2522	0.1456	0.1854	0.1508	0.2457	0.2214	0.1786	0.1786	0.2187	0.1677	0.1719	0.2167	0.4006	0.2085	0.2175	0.1699	0.142	0.2447	0.2088	0.1582	0.4122	0.1669	0.1515	0.1664	0.1556
Pseudois_nayaur	96.59	96.59	96.49	96.49	96.39	96.1	96.39	95.91	98.14	98.53	97.85	99.51	98.83	97.85	97.85	97.85	98.53		0.1973	0.1232	0.1092	0.0638	0.1146	0.1603	0.2482	0.1446	0.2078	0.0748	0.1962	0.1356	0.066	0.066	0.1638	0.1534	0.1312	0.1246	0.2296	0.1716	0.1892	0.171	0.1105	0.261	0.1679	0.1582	0.3883	0.1676	0.1633	0.1812	0.1678
Ammotragus_lervia	96.59	96.59	96.49	96.49	96.39	96.1	96.49	96	98.14	98.53	97.85	99.51	98.83	97.85	98.04	97.85	98.73	99.22		0.1873	0.1635	0.091	0.1479	0.234	0.2711	0.1643	0.2116	0.1622	0.2539	0.2367	0.1631	0.1631	0.218	0.1587	0.159	0.2159	0.3645	0.2199	0.2894	0.1918	0.1327	0.3256	0.1946	0.1628	0.4383	0.1851	0.1814	0.1847	0.1853
Ovis_canadensis	96.59	96.59	96.49	96.49	96.39	96.1	96.2	95.61	98.04	98.34	97.95	99.12	99.61	97.95	97.75	97.56	98.14	98.83	98.83		0	0.0928	0.1441	0.2195	0.273	0.1581	0.2244	0.1503	0.8361	0.2179	0.1185	0.1185	0.3343	0.1671	0.1415	0.2001	0.3294	0.2215	0.2039	0.1693	0.1202	0.2279	0.1851	0.1461	0.4108	0.1566	0.1623	0.1881	0.1664
Ovis_nivicola	96.49	96.49	96.39	96.39	96.3	96	96.1	95.52	97.95	98.24	97.85	99.02	99.51	97.85	97.85	97.65	98.04	98.73	98.73	99.9		0.0869	0.1344	0.2027	0.2513	0.1513	0.2369	0.1633	0.5559	0.2005	0.1083	0.1083	0.6704	0.1598	0.1337	0.1853	0.2986	0.2078	0.2208	0.1626	0.1144	0.2469	0.1754	0.1403	0.384	0.1507	0.1564	0.1958	0.1727
Nanger_granti	96.49	96.49	96.39	96.49	96.3	96.2	96.39	96	98.63	98.04	97.95	98.04	97.65	98.24	98.53	97.95	98.04	97.95	97.95	97.65	97.56		0.2184	0.1471	0.2607	0.1103	0.138	0.0706	0.1548	0.1	0.0703	0.0703	0.1183	0.1127	0.1188	0.1263	0.1415	0.2147	0.0662	0.1435	0.0992	0.0828	0.1223	0.1196	0.3003	0.1413	0.1293	0.1275	0.1255
Eudorcas_thomsonii	96.49	96.49	96.39	96.39	96.3	96.2	96.39	96	98.63	97.85	97.95	98.04	97.65	98.24	98.53	97.95	97.85	97.95	97.95	97.65	97.56	99.41		0.2137	0.3641	0.1381	0.1681	0.1127	0.2108	0.1504	0.1123	0.1123	0.1651	0.1399	0.1699	0.1671	0.1417	0.2944	0.1055	0.1752	0.1403	0.1231	0.1572	0.145	0.3574	0.1671	0.1551	0.1503	0.1486
Ourebia_ourebi	96.39	96.39	96.3	96.3	96.39	96.3	96.2	95.71	98.44	97.85	97.75	98.04	97.65	97.95	98.14	97.95	97.85	97.75	97.95	97.65	97.56	98.04	98.04		0.4365	0.1547	0.1827	0.1501	0.273	0.2001	0.1496	0.1496	0.2142	0.1513	0.1486	0.2004	0.2574	0.3219	0.2288	0.1641	0.1252	0.2517	0.195	0.1677	0.3564	0.1614	0.1694	0.1664	0.1727
Antidorcas_marsupialis	96.39	96.39	96.3	96.3	96.2	96.3	96.2	95.61	98.34	97.75	98.04	97.95	97.56	98.24	98.83	97.85	97.56	97.65	97.65	97.56	97.46	98.14	98.14	97.95		0.2027	0.2216	0.233	0.3554	0.2604	0.2194	0.2194	0.28	0.2119	0.2413	0.2839	0.3272	0.4271	0.259	0.1863	0.2014	0.2807	0.2078	0.1806	0.5061	0.2015	0.1991	0.1941	0.2016
Alces_alces	96.39	96.39	96.3	96.3	96	96.1	96	95.42	96.2	96.2	95.91	96.39	96.1	96.3	96.1	95.91	95.81	96.1	96.1	95.91	95.81	95.91	95.91	95.61	95.71		0.1578	0.1291	0.1693	0.1565	0.139	0.139	0.1697	0.228	0.1388	0.1958	0.1943	0.1824	0.1444	0.1452	0.1254	0.1547	0.1698	0.2638	0.3457	0.1626	0.1487	0.236	0.1619
Moschus_chrysogaster	96.3	96.3	96.2	96.2	96.3	96.2	96.1	95.52	96.1	96.1	96	96.49	96.39	96	96.39	95.81	95.71	96.39	96.2	96.2	96.3	95.71	95.71	95.91	95.81	96.39		0.1771	0.2465	0.1942	0.193	0.193	0.2571	0.2132	0.1493	0.2393	0.2386	0.1971	0.1809	0.1446	0.1388	0.2237	0.1677	0.1952	0.3161	0.1789	0.1621	0.2093	0.2063
Connochaetes_taurinus	96.3	96.3	96.2	96.3	95.91	95.81	95.91	95.52	97.85	98.24	97.36	98.24	97.75	97.36	97.75	97.75	98.04	98.14	97.95	97.75	97.85	97.65	97.46	97.26	97.36	95.42	95.52		0.2258	0.1296	0.0804	0.0804	0.201	0.1533	0.1146	0.1427	0.186	0.1601	0.3976	0.1401	0.0999	0.464	0.1552	0.1319	0.3399	0.15	0.1365	0.1548	0.1667
Oreamnos_americanus	96.3	96.3	96.2	96.2	96.1	96	95.91	95.32	97.95	98.04	97.65	98.63	99.12	97.85	97.65	97.56	97.85	98.34	98.34	99.12	99.02	97.56	97.56	97.56	97.46	95.71	95.71	97.65		0.2557	0.1746	0.1746	0.5837	0.1984	0.1743	0.2374	0.3553	0.2822	0.2762	0.19	0.1502	0.3003	0.2122	0.1688	0.4178	0.1766	0.1813	0.2062	0.1843
Oryx_dammah	96.2	96.2	96.1	96.2	95.81	95.71	95.81	95.22	97.85	99.22	97.36	98.24	97.75	97.17	97.36	97.17	99.02	98.14	97.95	97.75	97.65	97.46	97.36	97.26	97.17	95.42	95.32	97.85	97.46		0.1291	0.1291	0.2328	0.1779	0.1674	0.216	999	0.1849	0.2013	0.166	0.1433	0.2215	0.2193	0.1674	0.4253	0.1634	0.1655	0.1629	0.1635
Capra_sibrica	96.2	96.2	96.1	96.1	96	95.71	96	95.91	97.95	98.14	97.46	99.32	98.44	97.46	97.46	97.46	98.14	99.41	98.83	98.44	98.34	97.56	97.56	97.36	97.26	95.71	96	97.75	97.95	97.75		999	0.1499	0.1229	0.0855	0.1204	0.2002	0.1427	0.1715	0.1501	0.0745	0.224	0.1292	0.1514	0.3024	0.1659	0.1454	0.1717	0.166
Capra_ibex	96.2	96.2	96.1	96.1	96	95.71	96	95.91	97.95	98.14	97.46	99.32	98.44	97.46	97.46	97.46	98.14	99.41	98.83	98.44	98.34	97.56	97.56	97.36	97.26	95.71	96	97.75	97.95	97.75	100		0.1499	0.1229	0.0855	0.1204	0.2002	0.1427	0.1715	0.1501	0.0745	0.224	0.1292	0.1514	0.3024	0.1659	0.1454	0.1717	0.166
Hemitragus_hylocrius	96.2	96.2	96.1	96.1	96	95.71	95.81	95.22	97.65	97.95	97.56	98.73	99.22	97.56	97.56	97.36	97.75	98.44	98.44	99.61	99.71	97.26	97.26	97.26	97.17	95.52	96	97.56	98.73	97.36	98.04	98.04		0.1781	0.1774	0.2162	0.3285	0.232	0.2526	0.1791	0.1507	0.2767	0.1974	0.1578	0.3994	0.1664	0.1715	0.2115	0.1877
Giraffa_camelopardalis	96.2	96.2	96.1	96.2	96	96.1	96	95.42	96.1	96.49	95.81	96.1	96	96	96	95.61	96.1	96	95.81	95.81	95.71	95.91	95.71	95.91	95.61	96.88	96.2	95.81	95.61	95.71	95.81	95.81	95.42		0.1128	0.1886	0.2119	0.1898	0.1698	0.2361	0.1011	0.1975	0.1455	0.2381	0.2746	0.2211	0.2184	0.2027	0.2213
Kobus_ellipsiprymnus	96.1	96.1	96	96	95.91	95.81	95.81	95.42	97.95	97.56	97.46	97.56	97.17	97.26	97.65	97.26	97.56	97.46	97.46	97.17	97.07	97.75	97.75	97.56	97.26	95.32	95.42	96.77	96.87	96.97	97.07	97.07	96.97	95.81		0.164	0.2132	0.194	0.136	0.1707	0	0.1496	0.1571	0.1446	0.2838	0.1567	0.1534	0.1426	0.1308
Pantholops_hodgsonii	96.1	96.1	96	96	95.81	95.61	95.71	95.13	97.46	97.65	97.17	98.24	97.75	97.17	97.17	96.87	97.46	98.14	97.95	97.75	97.65	97.07	97.07	96.87	96.97	95.42	95.32	97.26	97.46	97.46	97.75	97.75	97.36	95.13	96.48		0.3015	0.2069	0.2016	0.203	0.1437	0.2184	0.2165	0.1901	0.3887	0.2039	0.2002	0.1884	0.1957
Oryx_gazella	96.1	96.1	96	96.1	95.71	95.61	95.71	95.13	97.75	99.12	97.26	98.24	97.75	97.07	97.26	97.07	98.92	98.14	97.95	97.75	97.65	97.36	97.26	97.17	97.07	95.42	95.32	97.75	97.46	99.8	97.75	97.75	97.36	95.61	96.87	97.46		0.2319	0.259	0.2018	0.1811	0.2806	0.2684	0.2035	0.4995	0.1945	0.199	0.194	0.1947
Procapra_przewalskii	95.91	95.91	95.81	95.81	95.71	95.81	95.71	95.13	97.85	97.26	97.56	97.46	97.07	97.75	97.95	97.36	97.07	97.56	97.17	97.07	96.97	97.95	97.95	97.46	97.75	95.22	95.32	97.07	96.97	96.87	96.97	96.97	96.68	95.13	97.17	96.68	96.77		0.2008	0.1968	0.1736	0.2176	0.1833	0.177	0.4161	0.1839	0.2162	0.1657	0.1841
Beatragus_hunteri	95.91	95.91	95.81	95.91	95.52	95.42	95.52	95.22	97.46	97.85	96.97	98.04	97.36	96.97	97.36	97.56	97.85	97.75	97.95	97.36	97.46	97.46	97.26	97.26	96.97	95.03	95.22	98.83	97.26	97.26	97.36	97.36	97.17	95.42	96.38	96.68	97.17	96.58		0.1538	0.1192	0.8285	0.178	0.1451	0.3532	0.1698	0.1592	0.1878	0.1936
Hydropotes_inermis	95.91	95.91	95.81	95.91	95.52	95.61	95.61	95.03	95.61	95.81	95.52	96	95.71	95.71	95.91	95.52	95.61	95.91	95.91	95.52	95.42	95.91	95.71	95.03	95.32	98.44	96.1	95.03	95.03	95.03	95.32	95.32	95.13	96.59	95.13	94.83	95.03	95.22	94.64		0.1533	0.1635	0.1489	0.2388	0.3144	0.1721	0.1639	0.2105	0.1701
Kobus_leche	95.81	95.81	95.71	95.71	95.61	95.52	95.52	95.13	97.65	97.26	97.17	97.26	96.87	96.97	97.36	96.97	97.26	97.17	97.17	96.87	96.77	97.46	97.46	97.26	96.97	95.03	95.22	96.48	96.58	96.68	96.77	96.77	96.68	95.52	99.71	96.19	96.58	96.97	96.09	94.83		0.1311	0.137	0.1316	0.2688	0.1473	0.1396	0.1309	0.1233
Damaliscus_lunatus	95.81	95.81	95.71	95.81	95.42	95.32	95.42	95.13	97.36	97.75	96.87	97.95	97.26	96.87	97.26	97.46	97.75	97.85	97.85	97.26	97.36	97.36	97.17	97.17	96.87	94.93	95.22	98.73	97.17	97.17	97.46	97.46	97.07	95.52	96.29	96.58	97.07	96.48	99.12	94.54	95.99		0.1918	0.1649	0.3517	0.1916	0.1685	0.2132	0.2209
Neotragus_pygmaeus	95.71	95.71	95.61	95.61	95.52	95.61	95.52	95.13	97.56	97.17	97.26	97.36	96.87	96.68	96.87	96.87	96.97	97.07	97.07	96.87	96.77	96.68	96.68	96.58	96.68	94.93	95.13	96.48	96.38	96.58	96.87	96.87	96.48	94.83	96.68	96.19	96.48	96.19	95.99	94.83	96.38	95.89		0.1597	0.3173	0.1842	0.162	0.1781	0.1844
Rangifer_tarandus	95.61	95.61	95.52	95.61	95.22	95.52	95.42	94.83	95.61	95.91	95.52	95.71	95.81	95.91	95.71	95.32	95.52	95.61	95.42	95.61	95.52	95.52	95.32	95.03	95.32	98.05	95.61	94.93	95.32	95.13	95.22	95.22	95.22	96.69	94.74	94.74	95.13	95.03	94.54	98.05	94.44	94.64	94.64		0.2934	0.2334	0.2787	0.2504	0.2808
Neotragus_moschatus	95.52	95.52	95.42	95.42	95.52	95.22	95.52	95.32	96.3	96.1	96	96.49	96	95.91	96	95.81	95.91	96.2	96.2	96	95.91	95.91	95.91	95.91	95.81	95.03	94.93	95.71	95.52	95.61	96	96	95.61	95.03	95.91	95.22	95.52	95.61	95.32	94.35	95.81	95.22	95.22	94.05		0.2629	0.3157	0.2511	0.2631
Axis_porcinus	95.52	95.52	95.42	95.52	95.13	95.03	95.03	94.44	95.03	95.22	94.93	95.42	95.52	95.32	95.13	94.93	95.03	95.32	95.32	95.32	95.22	95.13	94.93	94.44	94.54	97.95	95.52	94.64	94.83	94.44	95.03	95.03	94.93	96	94.35	94.25	94.44	94.05	94.25	97.76	94.15	94.35	94.15	97.56	93.57		0.1521	0.2487	0.2883
Capreolus_pygargus	95.52	95.52	95.42	95.42	95.13	95.22	95.13	94.54	95.42	95.42	95.13	95.61	95.32	95.52	95.32	95.42	95.03	95.52	95.52	95.13	95.03	95.32	95.32	95.03	94.93	98.34	95.52	94.64	94.83	94.74	94.93	94.93	94.74	96.2	94.74	94.74	94.74	94.93	94.44	98.34	94.44	94.35	94.25	97.56	94.15	97.08		0.2472	0.1903
Antilocapra_americana	95.42	95.42	95.32	95.42	95.22	95.03	94.93	94.64	95.13	95.22	95.03	95.42	95.13	95.03	95.03	95.13	95.03	95.32	95.13	94.93	95.03	94.83	94.64	94.54	94.44	96.49	95.22	94.74	94.64	94.44	94.93	94.93	94.74	96.1	94.05	94.64	94.44	94.25	94.54	95.71	93.76	94.64	93.86	95.71	93.76	95.61	95.81		0.2405
Elaphurus_davidianus	95.32	95.32	95.22	95.22	94.93	94.83	94.93	94.35	95.03	95.22	94.74	95.61	95.32	95.13	95.13	95.13	94.83	95.52	95.52	95.13	95.22	94.74	94.74	94.64	94.54	97.66	95.61	94.93	94.64	94.44	95.22	95.22	94.93	95.81	94.35	94.44	94.44	94.05	94.74	97.27	94.15	94.83	94.15	97.17	93.57	98.34	97.17	95.13
Cervus_hanglu	95.22	95.22	95.13	95.13	94.83	94.74	94.83	94.25	94.93	94.93	94.64	95.32	95.03	95.03	95.03	95.03	94.54	95.22	95.22	94.83	94.93	94.64	94.64	94.54	94.44	97.76	95.52	94.64	94.35	94.15	94.93	94.93	94.64	95.91	94.25	94.15	94.15	93.96	94.44	97.37	94.05	94.54	94.05	97.27	93.66	98.25	97.27	95.22	99.71
Cervus_elaphus	95.13	95.13	95.03	95.03	94.74	94.64	94.74	94.15	94.83	94.83	94.54	95.22	94.93	94.93	94.93	94.93	94.44	95.13	95.13	94.74	94.83	94.54	94.54	94.44	94.35	97.66	95.42	94.54	94.25	94.05	94.83	94.83	94.54	95.81	94.15	94.05	94.05	93.86	94.35	97.27	93.96	94.44	93.96	97.17	93.57	98.15	97.17	95.13	99.61
Przewalskium_albirostris	95.13	95.13	95.03	95.03	94.74	94.64	94.93	94.35	94.83	94.83	94.54	95.22	94.93	94.93	94.93	94.93	94.44	95.13	95.13	94.74	94.83	94.54	94.54	94.44	94.35	97.66	95.42	94.54	94.25	94.05	94.83	94.83	94.54	95.81	94.15	94.05	94.05	93.86	94.35	97.27	93.96	94.44	93.96	97.17	93.76	98.15	97.17	95.22	99.61
Odocoileus_hemionus	95.13	95.13	95.03	95.03	94.74	95.03	94.93	94.44	95.03	95.03	94.93	95.03	94.93	95.13	94.93	94.74	94.64	94.74	94.93	94.74	94.64	94.54	94.54	94.25	94.54	97.37	94.74	94.25	94.44	94.25	94.35	94.35	94.35	95.71	94.15	94.25	94.25	94.25	93.86	97.17	93.86	93.76	94.25	98.34	93.47	96.49	97.08	94.83	96.3
Odocoileus_virginianus	94.93	94.93	94.83	94.93	94.74	94.83	94.93	94.35	94.83	95.22	94.74	95.22	95.03	95.03	94.93	94.64	94.83	94.93	94.93	94.83	94.74	94.74	94.54	94.25	94.54	97.37	94.93	94.35	94.35	94.44	94.54	94.54	94.44	95.91	94.15	94.05	94.44	94.25	93.96	97.56	93.86	93.96	94.25	98.44	93.57	96.78	97.08	94.83	96.49
Muntiacus_muntjak	94.83	94.83	94.74	94.74	94.83	94.74	94.64	94.05	94.93	94.93	94.64	95.52	95.32	94.93	95.03	94.93	94.74	95.42	95.42	95.13	95.22	94.83	94.83	94.74	94.64	97.66	95.42	94.54	94.64	94.35	94.83	94.83	94.93	95.71	94.54	94.35	94.35	94.15	94.35	97.47	94.25	94.25	94.05	96.98	93.86	97.08	97.56	94.93	97.56
Muntiacus_crinifrons	94.83	94.83	94.74	94.74	94.64	94.54	94.64	94.05	94.93	94.93	94.64	95.52	95.32	94.93	95.03	94.93	94.74	95.42	95.42	95.13	95.22	94.83	94.83	94.54	94.64	97.66	95.22	94.54	94.64	94.35	94.83	94.83	94.93	95.52	94.35	94.35	94.35	94.15	94.35	97.47	94.05	94.25	94.05	96.98	93.66	97.08	97.56	94.93	97.56
Muntiacus_reevesi	94.74	94.74	94.64	94.64	94.54	94.44	94.54	93.96	94.83	94.83	94.54	95.42	95.22	94.83	94.93	94.83	94.64	95.32	95.32	95.03	95.13	94.74	94.74	94.44	94.54	97.56	95.13	94.44	94.54	94.25	94.74	94.74	94.83	95.42	94.25	94.25	94.25	94.05	94.25	97.37	93.96	94.15	93.96	96.88	93.57	96.98	97.47	94.83	97.47
Megaptera_novaeangliae	88.6	88.6	88.5	88.55	87.91	88.01	88.01	87.52	87.82	88.11	88.11	88.4	88.21	88.11	88.01	87.91	88.01	88.21	88.11	88.01	87.91	88.11	87.82	87.33	87.52	89.08	88.01	87.82	87.91	87.52	88.01	88.01	88.01	88.79	87.91	87.04	87.52	87.04	87.33	89.18	87.82	87.43	86.94	88.89	86.35	88.99	88.6	88.79	88.5
Tragulus_kanchil	88.6	88.6	88.5	88.5	88.4	88.6	88.11	87.82	88.69	88.5	88.5	88.69	88.11	88.79	88.4	88.4	88.4	88.5	88.4	87.91	87.82	88.3	88.5	88.5	88.4	88.99	88.79	88.01	87.72	87.82	88.21	88.21	87.72	88.99	88.21	87.62	87.72	88.3	87.91	88.79	87.91	88.3	87.72	89.08	87.62	88.4	88.4	88.6	88.3
Balaenoptera_acutorostrata	88.5	88.5	88.4	88.45	87.82	87.91	87.91	87.43	87.72	88.01	88.01	88.3	88.11	88.01	87.91	87.82	87.91	88.11	88.01	87.91	87.82	88.01	87.72	87.23	87.43	88.99	87.91	87.72	87.82	87.43	87.91	87.91	87.91	88.69	88.01	86.94	87.43	86.94	87.23	89.08	87.91	87.33	86.84	88.79	86.45	88.89	88.5	88.69	88.6
Monodon_monoceros	88.5	88.5	88.4	88.45	87.82	88.11	87.91	87.52	87.62	87.72	87.91	88.01	87.82	87.72	87.62	87.62	87.62	87.82	87.72	87.62	87.52	87.72	87.43	86.94	87.13	89.18	87.72	87.52	87.52	87.13	87.62	87.62	87.62	88.69	87.33	86.84	87.13	86.65	87.04	89.08	87.23	87.13	86.74	88.79	86.65	88.89	88.5	88.89	88.21
Delphinapterus_leucas	88.3	88.3	88.21	88.26	87.62	87.91	87.72	87.33	87.43	87.52	87.72	87.82	87.62	87.52	87.43	87.43	87.43	87.62	87.52	87.43	87.33	87.52	87.23	86.74	86.94	88.99	87.52	87.33	87.33	86.94	87.43	87.43	87.43	88.5	87.13	86.65	86.94	86.45	86.84	88.89	87.04	86.94	86.55	88.6	86.45	88.69	88.3	88.69	88.01
Neophoaena_asaeorientalis	88.21	88.21	88.11	88.16	87.52	87.82	87.82	87.43	87.52	87.62	87.62	87.91	87.52	87.62	87.52	87.52	87.52	87.82	87.82	87.33	87.23	87.62	87.33	87.04	87.04	88.89	87.43	87.52	87.23	87.13	87.62	87.62	87.33	88.6	87.23	86.84	87.13	86.65	87.13	88.99	87.13	87.23	86.65	88.69	86.55	88.4	88.6	88.5	88.3
Tragulus_javanicus	88.21	88.21	88.11	88.11	88.01	88.21	87.72	87.43	88.3	88.11	88.11	88.3	87.91	88.4	88.01	88.01	88.01	88.11	88.01	87.72	87.62	87.91	88.11	88.11	88.01	88.6	88.4	87.62	87.52	87.43	87.82	87.82	87.52	88.6	87.82	87.23	87.33	87.82	87.52	88.4	87.52	87.91	87.33	88.69	87.23	88.01	88.01	88.21	87.91
Lipotes_vexillifer	88.11	88.11	88.01	88.06	87.43	87.72	87.91	87.52	87.43	87.72	87.52	88.01	87.72	87.72	87.62	87.52	87.62	87.72	87.72	87.52	87.43	87.62	87.33	87.04	87.13	88.79	87.82	87.43	87.62	87.13	87.62	87.62	87.52	88.69	87.23	86.65	87.13	86.55	86.94	88.79	87.13	87.04	86.74	88.79	86.16	88.69	88.21	88.11	88.4
Phocoena_sinus	88.01	88.01	87.91	87.96	87.33	87.62	87.62	87.23	87.33	87.62	87.43	87.91	87.52	87.62	87.52	87.43	87.52	87.72	87.82	87.33	87.23	87.62	87.33	87.04	87.04	88.99	87.43	87.43	87.33	87.04	87.52	87.52	87.33	88.6	87.23	86.55	87.04	86.55	87.13	89.08	87.13	87.23	86.45	88.79	86.55	88.5	88.69	88.3	88.4
Phacochoerus_africanus	82.55	82.55	82.46	82.5	82.46	82.07	82.07	81.58	82.46	82.85	82.65	82.75	83.04	82.65	82.65	82.36	82.75	82.94	82.85	83.14	83.04	82.65	82.36	82.26	81.87	83.04	82.46	82.46	82.46	82.07	82.55	82.55	82.75	82.85	82.46	81.77	82.07	81.87	81.97	83.04	82.36	82.07	81.58	83.53	80.9	83.53	82.46	82.46	82.85
Catagonus_wagneri	81.09	81.09	80.99	81.04	80.7	80.6	80.6	80.21	81.09	81.48	81.29	81.19	81.68	81.29	81.09	80.99	81.38	81.19	81.29	81.58	81.48	81.19	80.9	80.9	80.51	81.38	80.41	81.19	81.19	80.8	80.7	80.7	81.19	81.48	80.9	80.02	80.7	80.6	80.6	81.48	80.8	80.6	80.51	81.77	80.02	81.29	80.9	80.7	80.6
[truncated: 19 more columns]
