# Supplementary material for: Cross-species transmission of an ancient endogenous retrovirus and convergent co-option of its envelope gene in two mammalian orders
Source: PLoS Genet. 2022 Oct 14;18(10):e1010458. doi: 10.1371/journal.pgen.1010458 (PMC9604959; doi:10.1371/journal.pgen.1010458)
Supplement: S7 File — (TXT) [file pgen.1010458.s007.txt]

>B_taurus_ARTenvV
GGAGGAGGGGGCGGCCTTCCGCCCGCTCGCGCCGGCGGTGCAGTGGTGTCGCGAGGAACCGGCGCAGGGAAGAGAGGCTACAACGGAAGAACACACCTGTGAGCCAGTTGAAGACCTGAGATTCTTATGCAGAAGAAAAGCACCACCAACTGATGAGTAAAAAGTGATGCATTAGGCTGGACTTCTGGTTGCTAATTTTGTCATTGCATTTTCGGTCACATATTCCTGGTTTGCTCAGCCACCCCCCCCCCAGATAAGCAGTTTTGGACCCTCAGAGCCTAGAAGACCAGAACCAATGACAGGATGGGAAACATGGACTCTTCTCCTGGCCCTTCTCCTAAGGAGGGGTTGGGGACAAAACAACGAGGAGAGGGGAACCTGGAGAGAGAACTCAGTCGTCAACTTCTCCAGCATTTTGGCCTCAGGAAATAATCTCTCCAGTTGTTGGACCTGTCATCCCCACCCACAAGAGGGGATTCCTCAGCTCCAAATTGTGCCGGTAGATGAGGATGTCAATCTCACCCTGACTTCTGAACCGGTTAGGAACACACTGCTTCTAATAGTGGATCTTGAAGATCACGAGGAAATGGGGTGTGTAGAGCTTACAGACCCTTGGAACCAAACGGGTCTCTGGATCAAGCGGCCCTTTCTCTGCACAGGGCAAGGAAAACCCTGTTGCCCCTGCCAGACAGATGCCTGCCTTATTGATGCAGGAAGCTCACTGTCTATTTATCCAATGTCATTTTCCACGTTAAGCTCCTCCTGCACCCCTAACCAGACTCACTGGTGTGTGGACTCATCTCTGCTCTCCCCAGGCACCCAGCCCAACACATCTTGTACGCATTGGAGAGGAACAGCAGCCCCGGCCTGGAGGCTCACCTATCAGACCCCCTCTGCTTTCAGTGATGAGGAGGAAATAGAGGAAAACTCAGAACTAGATGGGGGACTGCTAGAAGGAGGGCCTTTGTCCCCCAGGTGCAGTAATGCCCCTCGTTGGGGTGCCCTTTTACGTCGATGGTTTAATTCTACTTCACCCCGCCAAGCTTGTACCCCTGCCGGATATCTATTCCTCTGTGGTCCACCGCAGAATAAACTACCCTTTGAAGGGAGCCCAAATTCCTCCTTCTCCTGGCCTCTCCGAGCAATGGCCTACCCATGCTTAGACAATGTTCACTTCCGAGGAGAATGCACTTTGGGCCGATTGGGCGCTAAAGGACAAAGCACCACTGCATATAATAATGCCACCTCTCAAAACAGACATAACTGGGCACTCAGACTAGTCCTGGCAGGAATTTGGGCGGCCATAGGTCTGGCTGCCCCTTGAGGGGTTTTGCCTATCACGAAACAATCTTAAACCTCACACAGGCCATAGAAAACCTGGTCTCAAAAAACGGTGATGGGAATTCCCCGGTGGTCCAGTGGTCAGGACTCCATGCTTTCACTGCCAAGGGTGCAGGTTCAGTCCCTGGTCAGGGAGCGAAGATCCTGCAAGATATGCCTGGTGCAGCCAAAAAAACAACTGGTGATGCCTTTAAGGCGTCTCCAAGAGTCCCCAGATCCTTAGCCAATGTTGTGTTTGACAATAACCCTGGATCATCTTCTGGATGAACAAGGGGGTGTCTATGCAGTGATTAACAAAACTTGTAGAACATGCATCAACAACTCAGCGGAAGTTGAAGTAAATACTCAGGAAATTCATGAACAAGTTAAATGGCTATGTGGGTTCAGCTACCCCACTGCCCAAACTATATGGGACTCAGTCAAAGGCTTCATCGTGTTACATTCCTTGGTTCTTGCCTCTCCTGGGCCCTCTAGTGGTAGTAGTTCTTTTGCTATTATTCAGAGCCTGCCTGTTTAATCTTTAGTTAGATTTGTGTCTTCCATGCTTCAACAGTTCCAAGTGAGGCTCCTGATGGCCCAAGGATTTAAACCCATTCCTAGAAGGTGACCCTGGTCCCTGTAGGTCTTTGGAACAGTCAGCGAGGGACTTCTGCACCTCTCAGCTAGGCTAGGGTCTCGGCAGGAAGAAGCTCCAGTAGAAGAGACATTCGGCTCCTTGACCCTTAAGAACAAAGGGTGTAGAACCCCTCAAAGGAAAATGAGATCAGCTGGGATCTTGGGTCATCTGCCAGGACACTTGCCCCTGGACAGCGCCTCCTTGAACAACAGGAAGCTGGCATCCGTAGACTGACCAAGGGGTGAAGCTTCCTTAAACAACATGGTGCTGAAGGCGATAAGTTAACTGCAAGTGATTAAAAACAACCTCCCGCCTATGCAGTAGGCCGATGTTGACCACTACACACCCTTCCCAGTGGCGGTAGTCGGCAAGTCTGCCATTTTGAAGTGCTAATGCAGAAAGCAAAAAACTGCACAATTTATTCATATGGCACTGCCAAGGAGGAGGGACAGACCATCTGAGCCATGCCCCCTGCCTGGACTGCAGATCCATTCTCACCGTCACCCCATGTAAAGACCCAGGGAGCTCTTTGTGAAGGAGCAGATAGGCAAGGACACCTGATCTTTGCCTTTCTTCCCTTGTGCTGCAGTGTGAGCTGCCAAAAAACCTTGTCAGAAATTCTCA
>C_hircus_ARTenvV
GCGTGCGCGCCAGCGGTGCAGTGGTGTCGCGAGGAACCGGCGCAGGGAAGAGAGGCTACAACAGAAGAACATACCTGTGAGCCAGTTGCAGACCTGAGATACTTATGCAGAAGAAAGGCACCGCTAACAGATGAGTAAAGAGTGATGCATTAGGCTGGACTTCTGGGTGCTAATTTTGTCATTGCATTTTTGCTCACATCCGCCTGGTTTGCTCAGCCACCCCCACCGGATAAGCAGCTTTTTTGGACCCTTGGCATCTAGAAGACCAGAACCAATGACAGGATGGGAAACATGGACCCTTCTCCTGGCCCTTCTCCTAAGGAGGGGCTGGGGACAGAACAACGAGGAGAGGGGAGCCTGGAGAGAGAACTCAGTCGTCAACTTCTCCAGCATTTTGGCCTCAGGAAATAATCTCTCCAGTTGGACCTGTCATCCCCACCCACAAGAGGGGGTTCCTCAGCTCCAGATTGTGCCTGTAGATGAGGATGTCAATCTCACCCTGACTTCTGAACCAGTTAGGAACACGCTGCTTCTAATAGTGGATCTTGAAGATCATGAGGAAATGGGGTGTGTAGAGCTTACAGACCCTTGGAACCAAACAGGTCTCTGGATCAAGCGGCCCTTTCTCTGCACAGGGCAAGGAAAACCGTGTTGCCCCTGCCAGGCAGATGCCTGCCTTATCGATGCGGGAAGCTCACTGTCTATTTATCCAATGTCATTTTCCACGTTAAGCTCCTCCTGCACCCCTAACCAGACTCACTGGTGTGTGGACTCATCTCTGCTCTCCCCAGGCACCCAGCCCAACACATCTTGTACGCACTGGAAAGGAACAGCAGCCCCGGCCTGGAGGCTCGCCTATCAGACCCCTTCTGCTTTCAGCGATGAGGAGGAAATAGAGGAAAACTCAGAACTAGATGGGGGACCGCTAGACGGAGGGCCTTTGTCCCCTAGGTGCAGTAATGCCCCTCGCTGGGGTGCCCTTTTACGTCGATGGTTTAATTCTACTTCACCCCGCCAAGCTTGTACCCCTGCCGGATATCTATTCCTCTGTGGTCCACCGCAGAATAAACTACCCTTTGAAGGGAGCCCAAATTCCTCCTTCTCCTGGCCTCTCCGAGCAATGGCCTACCCATGCCTAGACAATGTTCACTTCCGAGGAGAATGCACTTTGGGCCGATTGGGCGCTAAAGGGCTAAGCACCACTGCATATAATAGTGCCACCTCTCAAAACAGACATAACTGGGCACTCAGATTAGTCCTGGCAGGGATTGGGGCGGCCATAGGTCTGGCTGCCCCTTGGGGAGTTTTGCCTATGATGAAACAATCTTAAGAAACCTCACACAGGCCATAGAAAACCTGGTCTCAGAAAACGGTGATGGGAATTCCCCGGTGGTCCAGTGGTCAGGACTCCATGCTTTCACTGCCAAGGGTGCAGGTTCAATCCCTGGTCAGGGAACTAAGATCCTGCAAGATATGCCTGGTGCAGCCAAAAAAAAAAAACAACTGGTGATGCCTTTAAGAGGTCTCCAAGAGTCCCCAGATCCTTAGCCAATGTTGTATTTGACAATAACCCTGGATCATCTGGATGAACAAGGGGGTATCTATGCCATGATTAACAACACTTGTAGAACATGCATCAACAACTCAGAGGAGGTTGAAGTAAATACTCAGGAAATTTATGAACAAGTTAAATGGCTTGTTACCAATATGGGTTCAGCTACCCCACTGCCCAAACTATATGGGAGTCAAAGGTTTCATCCTGTTACATTCCTTGGTTCCTGCCGCTCCTGGGCCCTCTAGTGGCCGTAGTTCTTCTGTCATTCAGAGCCTGCCTGTTTAATCTTTAGTTAGATTTGTGTCTTCCATGCTTCAGCAGTTCCAAGTGAGGCTCCTGATGGCCTAAGGATTTAAACCCTAGAAGGTTTAAACCCAAGGATTTAAGTCCTAGAAGGTGACCCTGGTCCCTATAGGTCTTTGGAACAGTCAGCAAGGGACTTCTGCACCTCTCGGCTAGGCTACGGTCTCAGCAGGAAGAAGCTCCAGAAGCAGAGACATTCGGCTCCTTTACCCTTCAGGACAAAGGGTGTAGAACCCCTCAAAGGAAAATGAGATCATCTGGGAGCTTGAGTCATCTTCCAGGACACTTGCCCCTGGACAGCACCTCCTTGAACAGGAAGCTGGCATCCGTAGACTGACCAAGGGGTGCAGCTTCCTTAAACAACATGGTGCTGAAGGCCATAAGTTAACCACAAGTGATTGAAAGCAACCTCACACCTGTGCAGCAGGGCAGTGCTGACCACTACACACCCTTCCTGGTGGCGGTAGTCGGCAAGTCTGCCATTTTGAAGTGCTAATGCAGAAAGCAAAAAACTGCACAATTCATGCTTATGGCACTGCCGAGGAGGATGGACAGACCACCTGAGCCATGCCCCCTGCCTGGACTGCAGATCCATTCCCGCCGTCACCCCATCTAAGGACCCAGGGAGCATTTTGTGAAGGAGCAGGTGGGCAAGGCCACCTGATTCTTGCCTTTGTTCCCTTGTGCTGCAGTGTGAGCCCCCATAAAACCTTGTTGGAAATTCTCA
>C_lupus_familiaris_CARenvV
GCAGCTTCCCGGCTCCGCGCCTTTCCCGCCTCAGCCCGCTGGGGAGTCGCCGGCGTCTGTCCCCGGAGCCCCCCGGGACTCGTGCTCCCGAGGACGCCCGGTGCTCGGCTCAGAAATTCCTGAAAGGCCTGGACCATCTTACTCATGTGAGCCCGTAGAAGAACTCAAGCACTTATTTGAGAAGCGACCCTCATAATCAGATAAGTGATTGGTGCTTCGGTTTGCCAACTTTGCTTTTTGTTGCCTTTGTTTTACTTTTCCTTCTCTGTGAGTACTGTTTCCGGTCATCTCCCCTCCCTGGGAAAGATCCATTCTGCCCTTACGGGGTCTAGAAGATCAAAACCAATGATGGAATGGATGAAGTGGACCCTCCTCTTGGCCCTTCTCCTGGGAATGAGTTGGGAAGAAAATAGCAAAGTGGGGGCAACCTGGAGAGAAAACTCAATTGTCAATTTTTCTAGCATCGTGGCCTCTGGAAATAATCTCTCCAATTGTTGGATCTGTCATCCACAGCCACAAGTTGGGGTTCCTAAGCTCCAGTTTGTACCTATAAATGAGGATATTACTCTCACCTTGACTTCTGGGTCCGTTAGGAGCATACCACTTCTAGTGGTAGAACTCGACGATCGTGATGCTATGCAATGTGTCAGGCTTACAGACTCTTGGAATCAAACTGGTCTCCAGGTTAAGCGGCCTCTTCTCTGTAAAAAACAGGGACAGCCCTGTTGTCCCTGCCGGACAAACGCCTGCCTCACCAATGTGGGCAGCTTGCCCTCCATTTATCCTATGTCATTCTCCTCTGCAAGCTCTACATGTACCCCCAACAAGACCCACTGGTGTGTAGACTCATCTCTACTCTCTCCAGACGATCAACCTAACTTCTCCTGTACATACTGGAAAGGAACAGCAACCCCTTCCTGGAGGCTCACCTACCAGACCCCATCTGCTTTTGATAGCCAGGAGGGAATAGAAGAGGACTCAGAACTAGGTGGGGGGCCACTGGATGGAGGGCCCCTGTCGCCCAGATGTAAAACTGCACCTAATTGGGGTCCCCATTTACGAAGCTGGTTTAATTCCTCTTCACCCCACCAAGCATGTGCTCCCCCTGGGTATCTGTTTCTCTGCGGTCCACCACAAAATAAACTACCCTATGAAGGGAGCCCCAATTCCTCTTTCTCTTGGCCTCCTCAGGCAGTGGCCTATTCGTGTTTAGATAATGTTCACCTCCGGGGAGAATGCACTTTGGGACGATTGGGCCCTAAAGGATTAGGCGCCACTATATATAATGTCACTTCTCAAACCAGACAGACGAGAGCACTCAGATTAATCTTGGGAGCAACTGAAGAAGCCATGGGACTGGCTGCCCCTTGGGGAGAGTTTGCCTATCATGAAACAACCTTAAAAAACCTTACCCAGGTCATTGAAAACCTGGCCTCAAACGCTGGTGATGCCTTAGAGGGCCTCCAGGAGTCCCTGGATTCCTTGGCTAATGACATACTTGACAATCGGTTAGCTCTAGATTATCTTCGGGCTGAACAAGGGGGTGTCTGTGCAGTGGTCAACAACACCTGCTGTACATACATCAGCATCTCTGGAGAAGTTGAACTAAATATTCAGGAGATTTACAGACAAACCAGATGGTTGCATGGGTTCTATAATCACAATCCCCAAACTCTTCAGGACTCCTAACATCACAGGATACCTTCCTTTCCTAGGTTGGCTTGTGCCAATAATTCTTTTGTTAATATTCAGACCTTGCCTCTTTAATCTTCTGGTTAAGTTTGTGTCTTCTAGACAGCAGTTTCCTGTCAGACTGATGATGGTGGCACAAGGGACCCACCTATCCAGTCCCAAGAAGAACAAGGACCCTATAGATCAGTAGAGCAGTCAGCGAGATTTTTACTCCTCCAGGCAGGACAGGGACAACGCCCCGGCTCCGCAAGAAGCAGTTTCAGAAGAGGAGACCTTCAGCCCCTCCTCCTCAGAAATAAGGAGAGTAAAACCTCTCAGGGGAATGAGCTAGCAAGCACAGGGGCTGTGTCTGGTACCCCGCCCCTGCCCTCACCAGCGGCTCACCCAGAAGACAAGGCGGAGCCACCCGTTTGTGAGCACGTCTCCAGGGATGCTGAAGCTGGATGTCTGCCAGAAGAAACCGGGCGAAACCAGATTGTGACCTGGTGGACCGTGGCGCCGACCCTTCACCTACTTTTTTCCTCTTTGGAGTGCTCACGGTCAGGGCCCGGGGTGGAGGCTGAAGATGCTAAGGAGGCGTGGGAGGCTGGTGCCGCCTCCGCGCCTGCGCACAGCTTCCCGAATCTCCACCCCTCGGTTCTAGGACGTCTATCCCGCCCTCCTCAGCCTCTTTACAGGCTTTCTGGGGTTTTGTCAGCGAGCGGGCTGAGACCTTAGCTCCCTGGGCCGCCTCCCTGGTCTTGGAGCATAAACCCCCAATAAACACGGCCTGATCTTT
>C_obscurus_CARenvV
GCAGGAACCCCGGGCACCGTCGCCGGCCCCTGTCGCGGGCCCAGGTCGAGTTCTGTTGGCGCTGAGATCCCAAGAGCCCCGGGGTCGGGATCGTACTTTGGCGACCACGCAGGGACCCCAAGAGGGCGCCCCGGTGAGTGGCCGAGGGCCCGACGCCCGCGGACGGCGGAGGGAGGGCCCTCCTCGCGTGCGACTCCCCAGCGGCCCGGAGCCGGAGTCCCGCGTCCCCGCGGCGGAGATGCCCGGAAGGCCGAGAACTCCCATCTTCTGCCTGTGAGCCCGTGGAAGACCCCAGACACCTGGTTCGAGAAGTGACCTTCAGAGTCGGATAAGTGATTCTATCCGGGTGGATTCGTTTGCTGACTTTTCTTTTGGTTACCTTGGTTTTCCTTTTTCTTCTGTGGGGACCATTTCGGGTCACCTCCACTCTCTGGCCCACACCCCTTCTGCCCCTGCTGGGTCTAGAAGGTAAAACCAATGATGGGATGCATGATGTGGACCCTTCTCTTGGCCCTTCTCCTGGGGATAAGTTGGGAGGAAAATAACAAAGGGAGGGAAACCTGGGGAGAAAACTCAATTGTCAACTTGTCTAGCGTTATGGCCTCGGGAAATAATCTCTCTAATTGTTGGATCTGCCATCCCCACCCACAGAGGGGGGCTCCTAAGCTCCAGTTTGTACCCACGAATGAGGATGTTCCTCTCACTTTGACTTCTGGACCCGTTAGGAGCATCCCACTGCTGGTGGCGGAACTCGACGATCGCCAGGATATGGCGTGTGTGACCCTTACAGACACTTGGAACCAAACGGGCCTCCAGGCTAAGCGCCCTCTTCTCTGTAGAGAACAGCGGCGGCCCTGCTGCCCCTGCGAGACCAGCACCTGCCTTCCCCAGGCAGGGAGCTCGCCCCCCATTTTCCCTATGTCCTTCTCCACGGCAAGCTCTTCGTGTGTCCCCAACCGGACGCACTGGTGTGTGGACGCCTCCCTGCTCCCGCCCGGTGACCAGCCTAACTTCTCCTGTACTTTCTGGAAGGGAACAGCTGCCCCTTCCTGGAGGCTCGCCTACCAGACCCCATCTGCCTTCAGCAGCCACGCGGGAATAGAGGAGGACGCAGAGCTGGGCGGGGGGCCGATGGACGGAGGGCCCCTGTCCCCCAGGTGCAAGAGCACGCCCACCTGGGGGCCCCTTTTACGCAGCTGGTTGAAGTCTCCTGCGGCCCGCCGGGCCTGCGCCCCCCGCGGATACCTGTTCCTCTGTGGCCCGCCCCAGAATAAGCTGCCCTGCGAAGGGAGCCCCGGCTCCTCCTTCTCCAGGCCTCTCCGGGCAGTGGCCTATTCGTGTGTAGACAACGTCCACTTCCGGGGAGAATGCACTGTGGGGCGTGTGCGCCCGGAAGGATTAGCCGCCGCCATACAGAACCTCACCTCTCAAGCCAGACGGAAGAGAGCCCTCGGCCTAATCCTGGCGGGGACTCGGGCCGCCCTCGGGGAGGGGGTTTCCTATCCTGAGGCAGCCTTAGAAAGCCTTGCCCAGTTCATGGGAAACTCGGCCGCGAGCTCTGGGGACCCCTCGGAGGGCCTCCAGGAGCCCCTGGATTCCCGTGACGACAGGTTGGCTCTAGATTATCTTCTGGCCGCACGAGGGGGCGTGTGCGCGGTGGTGAACGACATGTGCTGCACGTACATCAACGCCTCGGGGGAGGTGGAGCTAAACACTCAGGAGGTTTCCAGACAGGCCAGGTCGCTGCATGGGTTCCAGAGCCCCGGTGCCCAGACTGCAGGACTCAGCGGGTACCTACCTAGCATTGCGTGATGCCTTCCTTCCCCGGCCTCTGGTGGCCAGCATTCTTTTGTTAATCTTCAGACCCTACCTCCTTCATCTTTTGGTTAAGTTGGAGTCTTCTAGAAGACAGCAGTTTCCTGTCAGACTGCTAGTGGCACAAAGGTCCCACCCGTCCAGCCCCAAGAGGGACAAGGTCCCTACAGATGGGTAGAGCAGTCAGCGAGAGCTTTTTACTCCTCAAGACAGGACAGGGACGACGCCCCGCTCAGCAAGAAGCAGTTTCAGAAGATGAGACCGCCGGCCCCTCCTCCTTAGGAATCAGGGGGGTAAAAGCTCTCAGGCGCTGTGTCTGGGTCTGAGCCCCGGCCTTTTGAACATTTAATCTCACAGGGATGCGGGGGCAAGGTGTTTTCCAGAAGGAACTCAAATGAAGAAACCAAACTAAACCAGCCTGTGCCAAGATGGACCCCAGCGCTGGCCCTCACCTACTTTTATCTTCATTAAATACCAATAATCGCGGCCAGGGCGGAGACTTCACATGCCAGTGAGACACCGGGCAGAAGCGTGTTCTGTCCTCCTGCGCCTGCGCCCCAGCTCCCTGTGTCTCCGCCTCCACCTGCTGCCGCAGCTCCTTCGCAGGCTTTGCCAATGTTTGTGTTCGTTCGGGGAGCTGGCGGGACGGTCGTCCGTGGCGCTGCCCCCCTGGTGCTGGCGCATAGACCCCAATAAACGCTGCCAGAATTG
>F_catus_CARenvV
GGGGGCCGGCGGGGACTTCTGCGCCTGGCGCCGCGCTGGTGCCGGAGGATAAGCCCCGGGAAGCGCCTCTCTCGGCCTCATGTCGATTTCTGTTTGCGCCGAGAGCCAAAGAGCCGTGGGGTCGGGATCGTACTTTGGCGACCACGCAGGGACCCCGAGAGGGAGCCCCGGTGACGGCCCGAGGACCCGGAGCCTGCGGACCGCGGAGGGAGCCCCTCCTGCCGTGCGACTCACCCGCGGCTCGGAGCTGGAGTCCCGCGTCCCCGCGGCGAAACGCCTGGAAGGCCTGGAACCATCTTCCTCACGTGAGCCTGTGGGAGACCCCAGATACTTGGTTCAAGAAGCGAGCCTCAGAGTCAGATAAGTGATTCTATCTTGGTGGATTGGTTTGCTGACATTTCTTTTTGTTGCCTCTGTTTTCCTTTTTCTTCTCTGTGGGTACATTTCGGGGCACTCCACTCTGGCAAACACCTGTTCTGCCCCTGCTGGGTCTAGAAGACCAGAACCAATGATGGGTTGCATAATGTGGGCCCTTCTCTTGGCCCTTCTCCTGGGGATGAGTTGGGAAGGAAATAACAAAGGGAGGGAAACTTGGGGAGAAAATTCAATTGTCAACTTCTCCAGCATCATGGCCTCGGGAAATAATCTCTCTAACTGTTGGATCTGCCATCCCGGCCCACGGGATGGGGTTCCTAAGCTCCAGTTCGAGCCTACAAACGAGGATGTGCCTCTCACTTTGACTTCCGGACCCATTAGGAGCACACCACTCCTGGTGGCGGAACTCAAGGACCGCGAGGATATGACGTGTGTGACCCTTACAGACACTTGGAACCAAACTGGGCTCCAGGTTAAGCGCCCTCTTCTCTGTAAAGAACAGGGGCGGCCCTGTTGCCCCTGCGAGACCAACACCTGCCTGACCAGTGCGGGCAGTTCGCCCTCCATTTATCCCATGTCCTTTTCCATTGCAAGCTCTTCGTGTGTCCCCAACCAGACTCACTGGTGTGTGGACTCCTCTCTGCTTCCCCCGGGCGACCAACCTAACTTCTCCTGTACTCACTGGAAAGGAACAGCAACCCCTTCCTGGAGGCTCACCTATCAGACCCCATCTGCCTTCGATAGCCACGAGGGAATAGAGGAGGACGCAGAGCTAGGTGGGGGGCCGATGGACGGAGGGCCCCTGTCCCCCAGGTGCAAGAGCACACCTAAGTGGGGTCCCCTTTTACGAAGCTGGTTTAATTCCTCTTCAGCCCGCCAGGCCTGTGCCCCCCCTGGATATCTGTTCCTCTGTGGGCCGCCACAAAATAAACTGCCCTATGAAGGGAGCCCCGATTCCTCCTTCTCCTGGCCTCTTCGGGCAGTGGCCTACGCGTGTTTAGATAATGTCCACTTCCGGGGACAATGCACTGTGGGACGACTGGGCCCAGAAGGATTAGGCGCCACTATATATAACGTCACCTCTCAAGGCAGACGGAAGAGAGCACTCGGGCTTATCTTGGCGGCAGCTGGAGAAGCCACGGGACCGGCTGCCCCCCGGGAGGGGATTGCCTATCATGAGACGACCTTAAAAAGCCTTACCCAGGTCATCGAAAACCTGGCCTCAAGCGCTGGCGACACCTCAGAGGGCCTCCAGGAGTCCCTAGATTCCCTTGACAATAGGTTAGCTGTAGATTATCTTCTGGCCACACAAGGGGGTGTCTGTGCGGTAGTCAACGACACGTGCTGTACGTATATCAATGCCTCTGGGGAGGTCGAACTAAATACCCAGGAGATTTACAGACAAGCCAGATCGTTGCATGGGTTCAAGAGCCCCAATGCCCAAACTATATAGGACTCAGAGGTTATATGCCTAACATTGCCTGATTCCGTTCTTTCTTGGGCCCTCTTGTGGCAAAAAATTCTTCTGTTACTATTCAGCCCTACCTCCTTAATCTTTTGGTTAAGTTTGAGTCTTCTAGAGGACGGCAGTTTCTTGTCAAACAGATAGTGGCACAAGGGCCCCACCTATCCAGCCCCAAGAGGAACAAGGTCCTTACAGGTCGTTAGAGCAGTCAGTGGGAGAGTTTTACTCCTCCTGGTGGGACAGGGACGACGCCCCGCTCAGCAAGAAGCAGTTTCAGAAGATGAGACCTTCGGCCCTTCCTCCTTAGGAACAAGGAGGGTAAAATCTCTCCGGTGGAGGTGGGGAGGGGTGAGGTAGACCAGGGGCTGTGTCTGGGACCTCCCCCCCTCCCCGCCCTAACCACAATGCACTTTGCTCTGTGCTTTTGTCACCTTAGGAGAAAGGGCTGAGAGCTACATGCTTTTGAGCATTATATCTCATAGGGATGCGGGGGCAGGATGTTTTCCAGAAAGAACTCAAATGAAGAAACCAAACTAAACCAAGCCTGTGCCAAGATGGACCCCAGCACGGACCCTCACCTACTTTTTTCGTCGTTAGAATACCAATAATCCCGGCCGTGGGTGGATACTTAACATGCTAATAAGACACGTGCTGCGGAAGCATGTTCTGTCCACTGCGCCTGCGCCCCAACCTCCTTTGTCTCCACCTCCACCTGCTGAGATGTCCCTCCTTCGCCGCTTCAGCCCCTTGCAGGCTTTGCCGGCCTTTGTTCCGGGAGCCGGCTGGGACGTTTGTTCCGGCGCCGTCTCTCTGGTCTGGAGCATAGGCCCCCAATAAACGCTGCCTGAACCTC
>M_putorius_furo_CARenvV
CTTGCAGAGCGCCGGCTGTTCGCGGAGCCGGCCGGCACTTCTGCTCCCAGTCTCAGCCCCAGTAAACGCTGCCGCATTTTTCTCAGCTTCATGCCAGTTTCTGTTTGCGCTGAAAGCCAGAGTCCTGCGGTCGGGGACGTATTCTGGCGACCACGCAGGGACCCCGAGAGAGCCCCGGTGAGTCCCGGAGGACCCAGAGCCGGCAGACAGCGGATGGAGTCCCTCCGACCCTTGGGACTAGTGAGCGGCTCGGAGCTCTAGTTCGGCGTCTCGGCGGCGAAATGCCCGGAAGGCCCAGAACCATCTGACTCATGTGAGCCTGTGGAAGACCTCAAATACTTGTTCAAGAAGCGACCCTCAGAGTCAGATAAGTGTTTAAACCTTGGTGGTTTGGTTTGCTGACGTTGCTTTTTGTTGCCTTGTTTTACTTTTCCCTTCTCTGTGAGTACCGTTTCGGGTCATCTCTCCTCCCTGGGAAAGAGACGTTCTGCCCCTGCGGGGTCTAGAAGATCAAAACCAATGATGAGACTGATGAAGTGGACTCTTCTCTTGGCCCTTCTCCCTGGGATGAGTTGGGAAGAAAATAACAAAGGCGGGGAAACCTGGAGAGAAAATGCAATTGTCAACATTTCTAGCATTGTGGCCTCAGGAAATAACCTCTCTGATTGTTTGATCTGTCATCCTCCCCCACAAGACGGGGTTTCGAAGATCCAGTTTGTACCTGTCAATGAGGATATAACTCTCACCTTGACTTCTGGTTCTATTAGGAGGGCAGCCTTTCTAGTAGTAGAACTCGATGATCGCAACGATATGAAGTGTGTTGGGCTTACAGACTCTTGGAACCAAACCGGTCTCCAGGTTAAGCAGCCTCTTCTCTGTCGAGAGCAAGGACAGCCCTGTTGCCCCTGCCAGACACGCACTTGCCTTACCAATGTGGGAAGCTTGCCCTCTGTTTATCCTATGTCATTTTCCTTGTCAAGTTCTTCATGTACTCCTAACCAGACCCACTGGTGTGTGGACTCCTCTCTTCTCTCCCAAGATGACAAACCCAACTTCTCCTGTACCTACTGGAAAGGAATAGCAACCCCTTCCTGGAGGCTCACCTATCAGACCCCAGCTGCCTTCGATAGCCAGGAGGGGATAGAAGAGGATTCAGAGCTCGATGGGGGGCCACTGGATGGAGGGCCTCTGTCCCCCAGATGCAAGAGTACACCTAACTGGGGTCGCCTTTTACGAAGTTGGTTTAACTCCTCTTCACCCCGCCAAGCTTGTACCCCACCAGGGTATCTGTTTCTCTGCGGTCCTCCCCAAAATAAGCTACCCTACGAAGGGAGCCCTAATTCTTTCTTCTCCAGGCCTCTTCAGGCAGTGGCCTATTCGTGTGTAGATAATGTTCACTTCCGGGGAGAATGCACTTTGGGACGATTGGGCCCTAAAGGGTTAGGCGCCACTATATATAACATCACCTCTCAAACCAGACATAGGAGAGCTCTTGGGCTTATCTTGGCAGCAACTGGAGAAGCCATAGGACTGGCTGCCCCCTGGAGGGGGTTTGCTTATCATGAAACAACCTTAAAAGACCTTACCCAGCTCATAGAAAACCTGGCCACAAACACTGGTGACAGCTTAGAGAGCCGCCAGGAGTCCCTGGATTCCATGACTAATGTACTTGACACACGGTTAGCTCTAGATTATCTTCTGGCCAAACAAGGGGGTGTCTGTGCGGTAGTCAACAACACTTGCTGTGCCTACATCAACAGCTCTGGGGAAGTGGAACTAAACGTTCAGGAGACTTACAGACGAACCAGATGGTTGCATGGGTTCAATAATCACACTGCCCAAACTATGGGACGCAGGCAGAGGCTCTCTACCTAACATTGTGTGATTCCTCCCTTTCCTGGGCTCTCTTGTGGTCATCATTCTTTTGTTATTATTCAGGCCCTGCCCCTTTAATCATTTGTTTAAGTTTGTGTCTTCTAGATGACAGCAGTTTCCTGTGAACTGTGGTAGCACAAGGGTCCCACATAACCGGTCCCAAGAGGAGCAATGTCCCTATAAGGTGTTAGAGCATTTGGTGAGAGATTTGTAGCCCTCCAGGTTAGGACAGGGACAACACCCCACTCAGCAAGAAGCAGTTTCAGAAGATGAGACCTTGGCCCCTACTCCTTAGGAGTAAGCAGGGTAAAATCTCTCCTGGGGGGACTGAAATAGAATAGGGGCTGTGTCTGGAACCCTATCCCACCCTAACCACAAAGCCCATTGCTCTGCATATCACCTAAGAAGAAAGAAAAGAACCAACCACTCGTTTTTGAGGAGTGTATTTCAGGGATGCAGAAAGGAGATATTTGCCTGAGGGAACTCTCGAGAAGAATCCAGACTAAACCAGCCTGTGCCGAAGTGGATCCCAGCACTGACCCTCCACCTGCTCTTTCCTCCAGACAATTCTAAAGACAATCATAATACTCGGACAGTCCTAACACACTTGGCCCCAGGATGAAGATCTGACATGCTAATGAGACACGTGCTGCCTGTGGACGGGAGTTATCCGCTGCACCTGCAAGCAGTTTTCTGTATCTCCACCCCTTCCAGCTGGGATGTCCCTGCTCTCCTGCCTCATCCCCTTTGCAAACTTCCCGGGCCTTTGTTCCCAGTGCTGCCTCCCTGGTACGGGGGCATGAGCCTCAATAAACACTCCCTAAATCT
>N_vison_CARenvV
CTTGCAGAGCGCCGGCGGTTCGGGTCGCCGGCCGGCACTTGTGCTCCCAGCCTCAGCCCCCAGTAAACGCTGCCGCATTTTTCTCAGCTTCATGCAGTTTCTGTTTGCGCTGAAAGCCAAAGAGCCCTGCGGTCGGGAACGGATTCTGGGGACCACGCAGGGACCCCGAGAGAGCCCCGGTGAGTCCCGGAGGACCCAGAGCCGGCAGACAGCGGATGGAGTCCCTCCGACCCTTGGTACTGGTGAGCGGCCTGGAGCTCTAGTTCGGCGTCTGGGCGGCGAAATGCCCGGAAGGCCCAGAACCATCTGACTCATGTGAGCCTGTGGAAGACCTCAAATACTTGTTCAAGAAGCGACCCTCAGAGTCAGAGAAGTGTTTAAACCTTCGTGGTTTGGTTTGCTGACGTTGCTTTTTGTTGCCTTTGTTTTATTATTCCCTTCTCTGTGAGTACCATTTCGGGTCATCTCTCCTCCCTGGGAAAGAGACGTTCTGCCCCTGCGGGGTCTAGAAGATCAAAACCAATGATGAGACTGATGAAGTGGACTCTTCTCTTGGCCCTTCTCCCCGGGATGAGTTGGGAAGAAAATAACAAAGGCGGGGAAACCTGGAGAGAAAATGCATTTGTCAACATTTCTAGCATTGTGGCCTCAGGAAATAACCTCTCTGATTGTTGGATATGTCATCTTCCCCCACAAGACGGGGTTTCGAAGCTCCAGTTTGTACCTGTCAATGAGGATATTACTCTCACCTTGACTTCTGGTCCTATTAGGAGCGCAGCCTTTCTAGTAGTAGAACTCGATGATCTCAACGATATGAAGTGTGTTGGGCTTACAGACTCTTGGAACCAAACCGGTCTCCAGGTTAAGCGGCCTCTTCTCTGTCGAGAGCAAGGACAGCCCTGTTGCCCCTGCCAGACACGCACTTGCCTTACCAATGTGGAAAGCTTGCCCTCCGTTTATCCTATGTCATTTTCCTTGTCAAGCTCTTCATGTACTCCCAACCAGACCCACTGGTGTGTGGACTCCTCTCTTCTCTCCCAAGATGACAAACCTAACTTCTCCTGTACCTACTGGAAAGGAATAGCAACCCCTTCCTGGAGGCTCACCTATCAGACCCCGTCTGCCTTCGATAGCCAGGAGGGAATAGAAGAGGATTCAGAGCTCGATGGGGGGCCACTGGATGGAGGGCCTCTGTCCCCCAGATGCAAGAGTACACCTAACTGGGGCCGCCTTTTACGAAGCTGGTTTAACTCCCCTTCACCCCGCAAAGCTTGTACCCCACCAGGGTATCTGTTTCTCTGCGGTCCTCCCCAAAATAAGCTACCCTACGAAGGGAGCCCTAATTCCTTCTTCTCCAGGCCACTTCAGGCAGTGGCCTATTCGTGTGTAGATAATGTTCACTTCCGGGGAGAATGCACTTTGGGACGATTGGGCCCTAAAGGGTTAGGTGCCACTATATATAACATCACCTCTCAAACCAGAAGTAGGAGAGCTCTTGGGCGTTTCTTGGCAGCAACTGGAGAAGCCATAGGACTGGCTGCCCCCTGGAGGGGGTTTGCTTATCATGAAACAACCTTAAAAGACCTTACCCAACTCATAGAAAACCTGGCCACAAACACTGGTGGCAGTTTAGAGAGCCGCCAGGAGTCCCTGGATTCCATGGCTAATGTACTTGACACGCGGTTAGCTCTAGATTATCTTCTGGCCAAACAAGGGGGTGTCTGTGCGGTAGTCAACAACACTTGCTGTGCCTACATCAACAGCTCTGGGGAAGTGGAACTAAACGTTCAGGAGACTTACAGACGAACCAGATGGTTGCATGGGTTCGATAATCACACTGCCCAAACTATGGGACGCAGGCAGAGGCTCTCTACCTAACATTGTGTGATTCCTCCCTTTCCTGGGCTCTCTTGTGGTCATCATTCTTTTGTTATTCAGGCCCTGCCCCTTTAATCGTTTGTTTAAGTTTGTGTCTTCTAGATGACAGCAGTTTCCTGTGAACTGTGGTAGCACAAGGGTCCCACATAACCGGTCCCAAGAGGAGCGATGTCCCTATAGGGCGTTAGAGCATTTGGTGAGAGATTTGTACCCCTCCAGGTTAGGACAGGGACAACACCCCACTCGGCAAGAAGCAGTTTCAGAAGATGAGACCTTCGGCCCCTACTCCTTAGGAGTAAGCAGGGTAAAATCTCTCCGGGGGGGACTGAAATAGAATAGGGGCTGTGTCTGGGACCCTATCCCACCCTAACCACAAAGCCCATTGCTCTGCGTATCACCTACGAAGAAAGAAAAGGCTGAACCAACTACTCGTTTTTGAGGAGTGTATTTCAGGGATGCAGAAAGGAGATGTTTGCCAGAGAGAACTCTCGAGAAGAATCCAGACTAAACCAGCCTGTGCCTCAGTGGACCCCAGTGCTGACCCTCCACCTGCTCTTTCCTCCAGACAATTCTAAAGACAATCATGATACTCGGACAGTCCTAACACTCTTGGCCCCAGGATGAAGACCTGACATGCTAATGAGACACACGCTGCCTGTGGATGGGAGTTATCCGCTGCGCCTGCAAGCCGTTTTCTGTATCTCCACCCCTTCCAGCTGGGATGTCCCTGCTCTCCTGCCTCATCCCCTTTGCAAACTTCCTGGGCCTTTGTTCCCGGTGCTGCCTCCCTGGTACTGGGGCATGAGCCTCAATAAACACTCCCTAAATCTT
>O_aries_ARTenvV
GCAGTGATGTCGCGAGGAACCGGCGCAGGGAAGAGAGGCTACAACGGAAGAACATACCTGTGAGCCAGTTGCAGACCTGAGATACTTATGCAGAAGAAAAGCACCGCTAACAAATGAGTAAAGAGTGATGCATTAGGCTGGACTTCTGGGTGCTAATTTTGTCATTGCATTTTCGCTCACATACACCTGGTTTGCTCAGCCACCCCCACTGGATAAGCAGCTTTTTTGGACCCTCGGCATCTAGAAGACCAGAACCAATGACAGGATGGGAAACATGGACCCTTCTCCTGGCCCTTCTCCTAAGGAAGGGCGAGAGGGGAGCCTGGAAAGAGAACTCAGTCGTCGACTTCTCCAGCATTTTGGCCTCAGGAAATAATCTCTCCAGTTGGACCTGTCATCCCCACCCACAAGAGGGGGTTCCTCAGCTCCAGATTGTGCCTGTAGATGAGGATGTCAATCTCACCCTGACTTCTGAACCAGTTAGGAACACGCTGCTTCTAATAGTGGATCTTGAAGATCACGAGGAAATGGGGTGTGTAGAGCTTACAGATCCTTGGAACCAAACGGGTCTCTGGATCAAGCGGCCCTTTCTCTGCACAGGGCAAGGAAAACCCTGTTGCCCCTGCCAGACAGATGCCTGCCTTATCGATGCGGGAAGCTCACTGTCTGTTTATCCAATGTCATTTTCCACATTAAGCTCCTCCTGCACCCCTAACCAGACTCACTGGTGTGTGGACTCATCTCTGCTCTCCCCAGGCACCCAGCCCAACACATCTTGTACGCACTGGAAAGGAACAGCAGCCCCGGCTTGGAGGCTTACCTATCAGACCCCTTCTGCTTTCAGCGATGAGGAGGAAATAGAGGAAAACTCAGAACTAGATGGGGGACCGCTAGATGGAGGGCCTTTGTCCCCTAGGTGCAGTAATGCCCCTCGCTGGGGTGCCCTTTTACGTCGATGGTTTAATTCTACTTCACCCCGCCAAGCTTGTACCCCTGCCGGATATCTATTCCTCTGTGGTCCACCGCAGAATAAACTACCCTTTGAAGGGAGCCCAAATTCCTCCTTCTCCTGGCCTCTCCGAGCAGTGGCCTACCCATGCCTAGACAATGTTCACTTCCGAGGAGAATGCACTTTGGGCCGATTGGGCGCTAAAGGGCTAAGCACCACTGCATATAATAGTGCCACCTCTCAAAACAGACATAACTGGGCACTCAGATTAGTCCTGGCAGGGATTGGGGCGGCCATAGGTCTGGCTGCCCCTTGGGGAATTTTGCCTATCATGAAACAATCTTAAGAATCCTCACACAGGCCATAGAAAACCTGGTCTCAGAAAACGGTGATGAGAATTCCCCGGTGGTCCAGTGGTCAGGACTCCATGCTTTCACTGCCAAGGGTGCAGGTTCAATCCCTGGTCAGGGAACTAAGATCCTGCAAGATATGCCTGGTGCAGCCAAAAAAAACAACTGGTGATGCCTTTAAGGGGTCTCCAAGAGTCCCCAGATCCTTAGCCAATGTTGTGTTTGACAATAACCCTGGGTCATCTGGATGAACAAGGGGGTATCTATGCCGTGATTAACACTTGTAGAACATGCATCAACAACTCAGAGGAAGTTGAAGTAAATACTCAGGAAATTTATGAACGAGTTAAATGGCTACATGGGTTCAGCTACCCCTCTGCCCAAACTATATGGGAGTCAAAGGTTTCATCCTGTTACATTCCTTGGTTCCTGCCGCTCCTGGGCCCTCTAGTGGCCGTAGTTCTTCTGTCATTATTCAGAGCCTGCCTGTTTAATCTTTAGTTAGATTTGTGTCTTCCATGCTTCAGCAGTTCCAAGTGAGGCTCCTGATGGCCCAAGGATTTAAACCCTAGAAGGTTTAAACCCAAGGATTTAAGTCCTAGAAGGTGACCCTGGTCCCTATTGGTCTTTGGAACAGTCAGCAAGAGACTTATGCACCTCTCGGCTAGGCTAGGGTCTCAGCAGGAAGACGCTCCAGAAGAAGAGACATTCGGCTCTTTGACCCTTCAGAACAAAGGGTGTAGAACCCCTCAAAGGAAAATGAGATCATCTGGGAGCTTGAGTCATCTGCCAGGACACTTGCCCCTGGACAGCACCTCCTTAAACAGGAAGCTGGCATCCGTAGACTGACCAAGGGGTGAAGCTTCCTTAAACAACATGGGGCTGAAGGCCATAAGTTAACCACAAGTGGTTGAAAGCAACCTCACGCCTGCGCAGCAGGGCGATGTTGACCACTACACACTTCCTGGTGGCGGTAGTCGGCAAGTCTGCCATTTTGAAGTGCTAATGCAGAAAGCAAAAAACTGCACAATTCATGCGTATGGCACCGCCAAGGAGGATGGACAGACCACCTGAGCCATGCCCCCTGCCTGGACTGCAGATCCATTCCCACCATCACCCCATCTAAGGACCCAGGGAGCTTTTTGTGAAGGAGCAGGTAGGCAAGGCCACCTGATTCTTGCCTTTGTTCCCTTGTGCTGCAGTGTGAGCCCCCATAAAACCTTGTTGGAAATTCACA
>O_dammah_ARTenvV
GCCGGCGGTGCAGTGGTGTCGCGAGGAACCGGCGCAGGGAAGAGAGGCTACAACGGAAGAACACACCTGTGAGCCAGTTGCAGACCTGAGATACTTATGCAGAAGAAAAGCACCGCTAACAGATGAGTAAAGAGTGCTGCATTAGGCTGGACTTCTGGTTGCTAATTTTGTCATTGCATTTTCGCTCACACACTTCTGGTTTGCTCAGCCACCCCCACCGGATAAGCAGCTTTTTTGGACCCTCGGCATCTAGAAGACCAGAACCAATGACAGGATGGGAAACGTGGACCCTTCTCCTGGCCCTTCTCCTAAGGAAGGGCTGGGGACAGAACACTGAGGAGAGGGGAGCCTGGAAAGAGAACTCAGTCGTCGACTTCTCCAGCATTTTGGCCTCAGGAAATAATCTCTCCAGTTGGACCTGTCATCCCCACCCACAAGAGGGGGTTCCTCAGCTCCAGATTGTGCCTGTAGATGAGGATGTCAATCTCACCCTGACTTCTGAACCAGTTAGGAACACGCTGCTTCTAATAGTGGATCTTGAAGATCACGAGGAAATGGGGTGTGTAGAGCTTACAGATCCTTGGAACCAAACGGGTCTCTGGATCAAGCGGCCCTTTCTCTGCACAGGGCAAGGAAAACCCTGTTGCCCCTGCCAGACAGATGCCTGCCTTATCGATGCGGGAAGCTCACTGTCTGTTTATCCAATGTCATTTTCCACATTAAGCTCCTCCTGCACCCCTAACCAGACTCACTGGTGTGTGGACTCATCTCTGCTCTCCCCAGGCACCCAGCCCAACACATCTTGTACGCACTGGAAAGGAACAGCAGCCCCGGCTTGGAGGCTTACCTATCAGACCCCTTCTGCTTTCAGCGATGAGGAGGAAATAGAGGAAAACTCAGAACTAGATGGGGGACCGCTAGATGGAGGGCCTTTGTCCCCTAGGTGCAGTAATGCCCCTCGCTGGGGTGCCCTTTTACGTCGATGGTTTAATTCTACTTCACCCCGCCAAGCTTGTACCCCTGCCGGATATCTATTCCTCTGTGGTCCACCGCAGAATAAACTACCCTTTGAAGGGAGCCCAAATTCCTCCTTCTCCTGGCCTCTCCGAGCAATGGCCTACCCATGCCTAGACAATGTTCACTTCCGAGGAGAATGCACTCTGGGCCGATTGGGCGCTAAAGGGCTAAGCACCACTGCATATAATAGTGCCACCTCTCAAAACAGTCATAACTGGGCACTCAGATTAGTCCTGGCAGGGATTGGGGTGGCCATAGGTCTGGCTGCCCCTTGGGGAGTTTTGCCTATCATGAAACAATGTTAAGAAACCTCACACAGGCCATAGAAAACCTGGTCTCAGAAAACGGTGATGGGAATTCCCCGGTGGTCCAGTGGTCAGGACTCCATGCTTTCACTGCCAAGGGTGCAGGTTCAATCCCTGGTCAGGGAACTAAGATCCTGCAAGATATGCCTGTGCAGCCAAAAAAACAACTGGTGATGCCTTTAAGGGGGTCTCCAAGAGTCCCCAGATCCTTAGCCAACGTTGTGATTGACAATAACCCTGGATCATCTTCTGGATGAACAAGGGGGTATCTATGCCATGATTAACAACACTTGTAGAACATGCATCAGCAACTCAGAGGAAGTTGCAGTAAATACTCAGGAAATTTCTGAACAAGTTAAATGGCTACATGGGTTCAGCTACCCCACTGCCCAAACTATATGGGACTCAAAGGTTTCATCCTGTTACATTCCTTGGTTCCTGCCTCTCCTGGGCCCTCTAGTGGCCGTAGTTCTGTCATTATTCAGAGCCTGCCTATTTAACCTTTAGTTAGATTTGTGTCTTCCATGCTTCAGCAGTTCCAAGTGAGCCTCCTGATGGCCCAAGGATTTAAACCATAGAAGGTTTAAACCCAAGGATTTAAGTCCTAGAAGGTGACCCTGGTCCCTATAGGTATTTGGAACAGTCAGCAAGGGACTTCTGCACCTCTCAGCTAGGCTAGGGTCTCAGCAGGAAGAAGCTCCAGAAGAAGAGACATTCGGCTCCTTGACCCTTAAGAACAAAGGGTGTAGAACCCCTCAAAGGAAAATGAGATCAGCTGGGAGCTTGAGTCATCTGCCAGGACACTTGCCCCTGGACAGCGCCTCCTTGAACAACAGGAAGCTGGCATCCGTAGACTGACCAAGGGGTGAAGTTTCCTTAAACAACATGGTGCTGAAGGCCATAAGTTAACCACAAGTGATTAAAAACAACCTCACGCCTGTGCAGCAGGGCGATGTCGACCACTACACACCCTTCCTGGTGGCGGTAGTCGGCAAGTCTGCCATTTTGAAGTGCTAATGCAGAAAGCAAAAAACTGCACAATTCATGCGTATTGCACCGCCAAGGAGGATGGACAGACACCTGAGCCATGCCCCCTGCCTGGACTGCAGATCCATTCCCGCCATCACCCCATCTAAGGACCCAGGGAGCTCTTTGTGAAGGAGCAGGTGGGCAAAGCCACCTAATTCTTGCCTTTGTTCCCTTGTGCTGCAGTGTGAGCCCCCATAAAACCTTGTCGGAAATTCGCA
>O_hemionus_ARTenvV
GCCTCCCGCGCGCGCGCGCCGTAGGTGCAGTGGTGTCGCGAGGAACCAGCGCAGGGAAGAGAGGCTATAGCGGAAGAACACACGTGTGAAGACCTGCGATACGCAGAAGACAAGCAGCACTAACAGATGAGTAAAAAGTGATGCACTAGGCTGGACTTACAGTTGCTAATTTCGTCATTGCATTTTTGCTTACATATCCCTGGTTTGCTCAGCCACCCCCACCGGATAAGCAGTTTTTTTGGACCCTCGGAGTCTAGAAGACCAGAACCAATGACAGGATGGGAAACATGGACCCTTCTCCTAGCCCTTCTCGTAAGGAAGGGCTGGGGACAAAACAACGAGGAGAGGGGAACCTGGAGAGAGAACACAGTCGTCAACTCCAGCATTTTGGCGTCAGGAAATAATCTCTCCAATTGTTGGACCTGTCATCCCCACCCACAAGAGGGGGTTCCTCACCTCCAGATTGTGCCTGTAGATGAGGATGTTAATCTCACCCTGACTTCTGAACCGGTTAGGAACACGCTGCTTCTAATAGTGAATCTTGAAGATCATGAGGAAATGGGGTGTGTAGAACTTACAGACCCTTGGAATCAAACGGGTCTCTGGATCAAGCGGCCCTTTCTCTGCACAGGGCAAGGAAAACCCTGTTGCCCCTGCCAGACAGATGCCTGCCTTATTGATGCGGGAAGCTCGCTGTCTATTTATCCAATGTCATTTTCCACGTTAAGCTCCTCCTGCACTCCTAACCAGACTCACTGGTGTGTGGACCCATCTCTGCTCTCCCCAGGCACCCAGCCCAACACATCTTGTACGCACTGGAAAGGAACAGCAGCCCCGGCCTGGAGGCTCACCTATCAGACCCCCTCTGCCTTCAGCGACGAGGAGGACATAGAGGAAAACTCGGAACTAGATGCGGGACCACTAGACGGAGGGCCTTTGTCCCCTAGATGCAGTAATGCCCCTCGCTGGGGTGCCCTTTTACGTCGATGGTTTAATTCTACTTCACCCCGCCAGGCTTGCACCCCTGCCGGCTATCTATTCCTCTGTGGTCCACCGCAGAATAAACTACCCTTTGAAGGGAGCCCAAATTCCTCCTTTTCCTGGCCTCTCCAAGCAGTGGCCTACCGCTGCTTAGACAATGTTCACTTCCGAGGAGAGTGCACTCTGGGCCGATTGGGCACTAAAGGACTAGGCACCACTGCATATAGTAATGCCACCTCTCAAAACAGACATAACTGGGCACTCAGACTAGTCCTGGCAGGAATTGGGGTGGCCATAGGTCTGGCTGCCCCTTGGGGAGTTTCACCTATCACGAAACAATCTTAAGAAACCTCACACAGGCCATTGAAAGCCTGGTCTCAAAAAACCAGGTGATGGGAATTCTGGTGGTCCAGTGGTCAGGACTCCATGCTTTCACTGCCAAAGGTGCGGGTTCAATCCCTGGTTAGGGAACTAAGATCCTGCAAGATATACCTGGTGCAGCCAAAAAAAATTAACAACTGGTGATGCTTTTAAGGGGTCTCCAAGAGTCCCCAGATCCTTAGCCACTGTTGTTTGACAGTAACCCTGGGTCATCTTCTGGATGAACAAGGGGGTGTCTATGCAGTGATTAACAAAACTTGTAGAACATGCATCAGCAACTCAGAGGAAGTTGAAGTAAATACTCAGGAAATTTATGAACAAGTTAAATGGCTACATGGGTTCAGCTGCCCCACTGCCCAAACTATATGGGACACAGTCAAAGGTTTCATCCTGTTCCATTCCTTGGTTTCTGTCTCTCCTGGGCCCTCTAGTGGTGGTAGTTCTTTTGTTATTCAGAGCCTGCCTGTTTAATCTTTAGTTAGATTTGTGTCTTCCATGCTTCAACAGTTCCAAGTGAGGCTCCTGATGGCCCAGGGATTTAAACACATTCCTAGAAGTGACCTATAGGTGACCTATAGGTGACCCTGGTCCCTATAGGTCTTTGGAACAGTCAGCGAGGGACTTCTACACCTCTCAGCTAGGCTAGGGTCTCAAGCAGAAAGAAGCTCCAGAAGAGACATTCGGCTCCTTGACCCTTAAGAACAAAAGGTGTAAAATCCCTCAAAGGAAAATGAGGTTAGCTGGGATCTTGGGTCATCTGCCAGGACACTTGCCCCAGGACAGTGCCTCCTTGAGAAACAGGAAGGTGGCATCCTTAGACTGACCAACAGGTGAAGCTTCCTTAAACATGGTGCTGAAGGCCATAAGTTAACCACAAGTGATTAAAGACAACCTCACGCCCGTGCAGTAGGGCGATGTTGACCACTACACACCCTTCCTGGTGGTGGTAGTCGGCAATCTGCCGTTTTGAAGTGCTAATGCAGAAAGCAAAAAACTGCACAATTCATGCATGTGGCACTGCCAAGGAGGATGGACAGACCACCTGAGCCATGCCCCCTGCCTGGACTGCAGATCCATTCTCACCATCACCCCATCTAAGGACCCAGGGAGCTCTTTGTGAAGGAGCAGGTGGGCAAGGACACCTGATTCTTGCCTTTGTTCCCTTGAGCTGCAGTGTGAGCCCCCATAAAACCTTGGAAATTCTCA
>S_scrofa_ARTenvV
GCGCCGCGGAGGAGCGGGTGGCTTCTCACAGGCGCGGGCAGCGCGGCGGCGTCGCGAGGACCCCGCGCTGGGACAAGAGGCCACAACAGAAGAATACACCTGAGCTGCTTACTCAAAAGACAAGGAACCACTGCAGATCAGTAAAAAGTGCCGTGGTGGCCTCGCCTCCCCCTGCTGATTTGGGGTTTGTGCGCTTGCCTCTTGCCGGCTTGCGCCATCATCCCCGCGGAGCAGCCACTCCTCTGCCCTTCCTGGATCGAGAAGACCAGCCCCAGCGATGGGGTGGAAGAGGTGGACCCTTCTCCTGGCCCTTCTCCTACGGAGGGCTTGGGGAGAAAATGACCAGGAAAGGGAGACCTGGAGGGAAAACTCGCCCGGCAACTTTTCCAGCATTTTGGCCTCAGGAAATAACCTCTCTCACTGTTGGATCTGTCACCACCACCCGCAAGAGGGGGTTCCTCTGCTCCAGTTTGTGCCTGTAAATGAGGACGTGGACCTCACCCTGACCTCTGAACCCGTGAGGAGCGCACCGCTGCTGATGGGGCAGCTCCAAGATCGTGACCACATGGGGTGTATAGAGCTTACAGACCCTTGGAACCAAACCGGTCTCCAGGTCAAGCGGCCCCTTCTCTGCACGGCGCCAGGAAAGCCCTGCTGCCCCTGCCAGACAGACACCTGCCTTGCTGATGCGGGAAGCGCCCTCTCCGTTTATCCGATGTCATTTTCCACTTCAAGCTCCTCGTGCACCCCTAACCAGACGCACTGGTGTGTGGACCCGTCTCTCCTCTCCCCGGGCACCCAGCCCAACACCTCGTGTACGCACTGGAAGGGAACCGCAGCCCCATCCTGGAGGCTCACCTATCAGACCCCATCTGCCTTCAGTGACGACGAGGGGATAGAGGAAAACTCAGAACTAGACAGGGGCCCGCTAGACGGAGGGCCCCTGTCCCCCGGGTGCAGTACTAAACCTAACTGGGGTTCCCTTTTACGTCGCTGGTTCAACTCCACCTCACCCCGCCAGGCCTGCACCCCCGCTGGATATCTGTTCCTCTGTGGTCCAGCGCACAACCGACTCCCCTTTGAAGGGAACCCGAATTCCTCCTTCTCCTGGCCTCTCCAGGCTGCCGCCTATCCCTGCTTAGACAACGTCCACTTCCGGGGAGAATGCACCCTGGGGCGACTGGTCCCGAAAGGACTAGGTGCCACCGAACACAATGCCACCTCTCAAAACAGACATAATTGGCCCCTCGGACTAATCCTGGCAGGGGTTGGGGCGGCCCTGGGACTCGCCACCCTGGGAGGGTTTTGACTATCACGAAACAACCTTAAGAAACCTCACACGGGCCATAGACAGTCTGGCCTCAAAAACTAGTGATGCCTTAAGGGGGCTCCAGGAGTCCCTGGTTTTCATCTTCACCGGTGTCGTAGTTGACCCCGATTTATCTTAACCCTGAATTATCTTCTGGCTGAAGAAGGGGGTGTCTGTGCAAGTTAACAAAACTTGCTGTACAGACGTCAACAGCTCGAAGAAAATTGAACTAGATACTCAGGAAATTTATGAACAAACTAAATGGTTACATGGAATTAGCAACCCCACCGCCCACTGTGGGGCTGGGTGAAGGGTTTCAGCCCTGGTGTTACTTGGTTCCTGCCTCTCCTGCGCCCTCTAGTGGCCACAGTTCTTTTGTTACAATTTAGATCCTGCCTGTTTAATCTTTCAGTTAGGTTTGTGTCTTTCAGCCTTCAGCAGTTCCAAGTGAGGCTCCTGGTGGCCCCAGGATTTCAGCCCATCCCATTGAAGGTGACCCAAGTCCCTCTAGGTGCTTGGATCGCTCAGTGCGGGACTTCTGCGCCTCCCGGGTAGGCTAGGGTCTGCAGCCCCTGTTCAGCAGGAAGTAGATGCAGAAGAGACCTTTGGCCCCTTGACCCTTAGGAATAAGGGGTGTAGACTGCCTCAGGGGGGAATGAGATGGGCTGGGGCCTCGGGTCATCAAGCAGGACGCTGGCACCTGGGCAACGCCTCCTTGGACAACAGGAAGCTGGCAGCTGTAACAGACCAAGATGTGAAGCTTCCTTAAGCAACAGGATGCTGAAGGCCATAAATCAGCCCCAAAGTGATTAAGCACAACCTCAGGCCTGTGCAGCAGGGGCAGTGCTGACCACTGTGTTGCCTTTTAGGTGGCGGTAGTGAGCAAGCCCTTTTGGAGGTGCCAGCGCAGAAAGCAGAGATCTACACATGATCCCTGCAGATGGCACAACCAAGGGGGACAGCCTAAGCATGTCTCTGCCTGTCCTGCAGCTCCACACCCCCCCCCATCACCCCACCTAAGGACCAGTGAAGTGGGTGAGGTCACCTGGGTCTCGCTCCCTTGTGCTGCAGTGCAAGCCCCTGATAAAGCCTGGTCTGAAATGCTCA
>U_cinereoargenteus_CARenvV
GGGCTTCTGCTCGCGAGGACGCCCGGGGCTAGTGTCAGCCCTGGCGACCGCGGATGGTGCCCGTCCGCCCCCCGCAGTGGCTGAGCGGCCTGGGGCTTTAGTCCCGCGTCTCCGCGCCGCCTCAGAAATTCCTGAAAGGCCTGGACCATCTTACTCATGTGAGCCTGTAGAAGATCTCAAGTACTTATTTGAGAAGCGACCCTCATAATCAGATAAGTGATTATACCTTGGTGCTTTGGTTTGCCAACTTTGCTTTTTGTTGCCTTTGTTTTACTTTTCCTTCTCTGTGAGTACTGTTTCCAGTCACCTCCCCTCCCTGGGAAAGACACATTCTGCCCTTACGGGGTCTAGAAGATCAAAACCAATGATGGGATGGATGAAGTGGACCCTCCTCTTGACCCTTCTCCTGGGAATGAGTTGGGAAGAAGATAGCAAAGTGGGGGCAACCTGGAGAGAAAACTCAATTGTCAATTTTTCTAGCATCGTGGCCTCTGGAAATAATCTCTCCAATTGTTGGATCTGTCATCCACGCCCACAAGATGGGGTTCCTAAGCTCCAGTTTGTACCTATAAATGAGGATATTACTCTCACCTTGACTTCTGGGTCTGTTAGGAGCATACCACTTCTAGTGGTAGAACTCGACGATCGTGATGCTATGCGATGTGTCAGGCTTACAGACTCTTGGAATCAAACTGGTCTCCAGGTTAAGCGGCCTCTTCTCTGTAAAACACAGGGACAGCCCTGTTGTCCCTGCCGGACAAACGCCTGCCTCACCAATGTGGGCAGCTTGCCCTCCATTTATCCTATGTCATTCTCCTCTGCAAGCTCTACATGTACCCCCAACAAGACCCACTGGTGTGTAGACTCATCTCTACTCTCTCCAGGCGACCAACCTAACTTCTCCTGTACATACTGGAAAGGAACAGCAACCCCTTCCTGGAGGCTCACCTACCAGACCCCATCTGCTTTTGATAGCCAGGAGGGAATAGAAGAGGACTCAGAACTAGGTGGGGGGCCACTGGATGGAGGGCCCCTGTCGCCCAGATGCAAAACTGCACCTAATTGGGGTCCCCATTTACGAAGCTGGTTTAATTCCTCTTCACCCCGCCAAGCATGTGCTCCCCCTGGGTATCTGTTTCTCTGCGGTCCACCACAAAATAAACTACCCTATGAAGGGAGCCCCAATTCCTCTTTCTCTTGGCCTCCTCAGGCAGTGGCCTATTCGTGTTTAGATAATGTTCACTTCCGGGGAGAATGCACTTTGGGACGATTGGGCCCTAAAGGATTAGGTGCCACTATATATAATGTCACTTCTCAAACCAGACATACAAGAGCACTCAGATTAATCTTGGGAGCAACTGAAGAAGCCATGGGACTGGCTGCCCCTTGGGGAGAGTTTGCCTATCATGAAACAACCTTAAAAAACCTTACCCAGGTCATTGAAAACCTGGCCTCAAACTCTGGTGATGCCTTAGAGGGCCTCCAGGAGTCCCTGGATTCCTTGGCTAATGACATACTTGACAATCGGTTAGCTCTAGATTATCTTCGGGCTGAACAAGGGGGTGTCTGTGCAGTGGTCAACACCACCTGCTGTACATACATCAGCATCTCTGGAGAAGTTGAACTAAATATTCAGGAGATTTACAGACAAACCAGATGGTTGCATGGGTTCCATAATCACAATCCCCAAACTCTTCAGGACTCCTAACATCACACGATACCTTCCTTTCCTAGGTTGGCTTGTGCCAATAATTCTTTTGTTAATATTCAGACCTTGCCTCTTTAATCTTCTGGTTAAGTTTGTGTCTTCTAGACAGCAGTTTCCTTTCAGACTGATGGTGGCACAAGGGACCCACCTATCCAGTTCCAAGAAGAACAAGGACCCTATAGATCAGTAGAGCAGTCAGCGAGATTTTTACTCCTCCAGGCAGGACAGGGACAACGCCCCGGCTCCGCAAGAAGCAGTTTCAGAAGATGAGACCTTCAGCCCCTCCTCCTCAGAAATAAGGAGAGTAAAATCTCTCCGGGGAATTGAGCTAGCGAGCACAGGGGCTGTGTCTGGTATCCCACCCCTGCCCTCACCGCCAAGCCCGGTGCTCCCAGCCGGTCACCCAGAAGGCAAGGCGGAGCTTACCCGTTCGTGAGCACGTCTCCAGGGATGCTGGAGCAGGATGTCTGCCAGAAGAAACCGGGCGAAACCAGGTTGTTCACCTACTTTTTTCCTCATTGTAATGCTCACCGTCGGGGCCTGGGGTGGAGGCTTAAGATGTTAATGAGGCGTGGGAGGCTGCTGCCGCCTCCCCGCCTGCGCACAGCTTCCCGAATCTCCACCCTCGGTTCTAGGACATCTAGCCTTCCCTCCTCAGCCTCTTTGCAGGCTCTCTGGGGTTTTGGCAGCGAGCGGGCTGAGACCTTAGCTCCCTGGGCCGCCTCCCTGGTCTTGGAGCATAAACCCCCAATAAACACGGCCTGATCTT
